# Supplementary material for: Lower Plasmatic Levels of Saturated Fatty Acids and a Characteristic Fatty Acid Composition in the Ovary Could Contribute to the High-Fertility Phenotype in Dummerstorf Superfertile Mice
Source: Int J Mol Sci. 2022 Sep 6;23(18):10245. doi: 10.3390/ijms231810245 (PMC9499129; doi:10.3390/ijms231810245)
Supplement: Supplementary file 1 [file ijms-23-10245-s001.zip]

Archive with 1 entries (1 files):
- ijms-1876149-supplementary.xlsx
