# Supplementary material for: Lower Plasmatic Levels of Saturated Fatty Acids and a Characteristic Fatty Acid Composition in the Ovary Could Contribute to the High-Fertility Phenotype in Dummerstorf Superfertile Mice
Source: Int J Mol Sci. 2022 Sep 6;23(18):10245. doi: 10.3390/ijms231810245 (PMC9499129; doi:10.3390/ijms231810245)
Supplement: Supplementary file 1 [file ijms-23-10245-s001.zip › ijms-1876149-supplementary.xlsx]

## Sheet: Sheet1
		Fatty acid composition -mice, plasma (% fatty acid of total fatty acids)
		Line	ctrl											FL1											FL2											Du6P
%		No	1	2	3	4	5	6	7	8	9	10	11	34	35	36	37	38	39	40	41	42	43	44	12	13	14	15	16	17	18	19	20	21	22	23	24	25	26	27	28	29	30	31	32	33
%		No	ctrl	ctrl	ctrl	ctrl	ctrl	ctrl	ctrl	ctrl	ctrl	ctrl	ctrl	FL1	FL1	FL1	FL1	FL1	FL1	FL1	FL1	FL1	FL1	FL1	FL2	FL2	FL2	FL2	FL2	FL2	FL2	FL2	FL2	FL2	FL2	Du6P	Du6P	Du6P	Du6P	Du6P	Du6P	Du6P	Du6P	Du6P	Du6P	Du6P
Plasma	Saturated fatty acids (SFA)	C10:0	0.0958916	0.161077	0.0242955	0.152161	0.156922	0.131238	0.280985	0.06434	0.154399	0.05121	0.167089	0.0564457	0.119726	0.0947885	0.0990767	0.184472	0.118508	0.109512	0.0749826	0.0812933	0.12005	0.0353313	0.128377	0.145941	0.156789	0.137106	0.301552	0.178506	0.144702	0.180086	0.08355	0.118194	0.19045	0.214273	0.133878	0.124278	0.0910652	0.0366756	0.0441417	0.0281191	0.0566748	0.0270013	0.0730778	0.128379
		C11:0	0.0121075	0.0354296	0.005	0.0126552	0.0180839	0.0169681	0.0388235	0.00854071	0.00992922	0.00926657	0.0139081	0.005	0.005	0.00716823	0.00848363	0.005	0.00869439	0.00999193	0.0139731	0.00637822	0.00753303	0.005	0.00592239	0.00852688	0.00654441	0.005	0.0323842	0.0103159	0.005	0.00518173	0.0055636	0.0166402	0.0108359	0.0157827	0.005	0.005	0.005	0.00525091	0.00690913	0.0059147	0.00578863	0.005	0.005	0.005
		C12:0	0.261038	0.614478	0.157856	0.272609	0.436786	0.491015	0.987088	0.195013	0.233999	0.222642	0.197207	0.0513605	0.0663604	0.0822059	0.0650412	0.0954956	0.0820296	0.110977	0.224751	0.0674931	0.0892006	0.0848628	0.145273	0.176441	0.249056	0.164818	0.658367	0.248593	0.195773	0.216953	0.0795211	0.283127	0.329347	0.161911	0.140462	0.155461	0.107803	0.0571137	0.108819	0.11907	0.200583	0.0490523	0.050369	0.0562258
		C13:0	0.0516991	0.048457	0.0236528	0.0270971	0.0310636	0.0548812	0.0669705	0.0390026	0.019362	0.0224349	0.0226366	0.0143403	0.0129953	0.0153278	0.0135334	0.0173836	0.0120965	0.0234477	0.0269622	0.0100892	0.0176966	0.00794532	0.025954	0.0270564	0.0252559	0.0179899	0.0450014	0.0255875	0.0182879	0.0137613	0.0188011	0.0261838	0.0246271	0.0187535	0.00731575	0.0125335	0.0114771	0.0120367	0.01449	0.0136717	0.0214045	0.005	0.0111836	0.0123592
		C14:0	0.546776	1.54709	0.482825	0.487301	1.28381	1.25909	2.58953	0.664467	0.508873	0.761078	0.725139	0.401528	0.457525	0.480195	0.448724	0.41675	0.420638	0.580598	0.689997	0.412729	0.534008	0.368866	0.565588	0.754956	0.650201	0.620614	1.76212	0.573949	0.486357	0.481221	0.531036	0.50312	0.715281	0.515721	0.372884	0.420023	0.39268	0.35892	0.566165	0.412187	0.438052	0.27305	0.355315	0.384529
		C15:0	0.187788	0.317405	0.197578	0.221839	0.33149	0.367996	0.426331	0.343906	0.225559	0.332377	0.213225	0.201171	0.218228	0.16975	0.181388	0.200369	0.184472	0.292963	0.256043	0.196797	0.256003	0.17074	0.259105	0.342305	0.269242	0.246653	0.351011	0.218253	0.225185	0.170572	0.267724	0.254252	0.217923	0.185957	0.137609	0.184303	0.169492	0.167706	0.179158	0.184907	0.201256	0.130506	0.149826	0.180602
		C16:0	19.6258	21.1943	19.7398	20.4431	21.7162	22.264	22.5946	18.1174	18.1855	21.7925	19.2275	18.6058	18.9647	18.9578	18.9526	18.6944	20.1237	18.8043	19.6677	20.6142	19.8934	17.795	18.7884	19.6311	20.2088	18.1567	21.9489	19.5896	19.7142	19.0667	20.0228	18.2988	20.1293	19.6974	15.5728	19.1256	15.0746	18.6206	20.2782	16.4159	18.4788	14.5721	16.4097	18.4105
		C17:0	0.276778	0.419798	0.263008	0.307448	0.412285	0.418105	0.501308	0.472301	0.327995	0.475034	0.286315	0.266871	0.270517	0.230299	0.242692	0.287173	0.276803	0.354247	0.32276	0.271364	0.307539	0.269296	0.296903	0.314429	0.300213	0.269083	0.350086	0.257392	0.27238	0.22927	0.29842	0.354337	0.296948	0.292815	0.23169	0.262373	0.262128	0.271351	0.253335	0.288948	0.315817	0.250774	0.237588	0.267551
		C18:0	8.62576	9.92942	8.64315	8.38893	7.76574	8.29873	9.48385	10.1563	8.57802	8.02754	9.06903	9.58754	9.35305	9.52918	10.9038	11.2838	9.84101	10.9642	10.5788	9.73269	9.75695	10.514	8.02911	8.99216	8.78868	7.28592	7.95718	9.14375	7.39168	8.39465	7.21081	10.1378	8.77886	8.67229	10.2321	10.4658	10.5636	9.62564	8.03762	10.8085	9.14981	11.2344	9.85841	9.28719
		C20:0	0.174106	0.208195	0.169811	0.209332	0.197173	0.288723	0.164879	0.303195	0.215133	0.290434	0.126324	0.153777	0.133105	0.125139	0.124932	0.189161	0.150356	0.188381	0.235182	0.171052	0.178521	0.126618	0.112351	0.143235	0.139921	0.102198	0.132397	0.1068	0.150348	0.11833	0.162783	0.163954	0.160897	0.155134	0.110248	0.140964	0.121602	0.154296	0.114768	0.148352	0.176082	0.104742	0.147863	0.16154
		C21:0	0.0719187	0.0886349	0.0830417	0.107197	0.0893989	0.181082	0.0804374	0.18875	0.114683	0.160946	0.0659915	0.0604122	0.0479825	0.038739	0.0517098	0.059699	0.05623	0.0719419	0.110211	0.0636662	0.0634927	0.0295836	0.0553047	0.0611639	0.068578	0.0524387	0.0568616	0.0594682	0.0569705	0.0509678	0.0602404	0.0828337	0.0667669	0.0537539	0.0433824	0.0481709	0.0465232	0.0542863	0.033682	0.0654495	0.0841371	0.0219385	0.0435393	0.0456073
		C22:0	0.362015	0.367567	0.411995	0.463628	0.414181	0.792199	0.34286	0.890226	0.536178	0.718891	0.291782	0.220799	0.178781	0.153736	0.186842	0.244057	0.19723	0.28084	0.418013	0.238081	0.231611	0.100584	0.242208	0.291062	0.292563	0.231802	0.257728	0.272563	0.252744	0.249997	0.229738	0.380766	0.316322	0.259485	0.203597	0.244479	0.223188	0.263192	0.152769	0.300486	0.391204	0.169883	0.173987	0.178687
		C23:0	0.134393	0.140501	0.161713	0.189828	0.159255	0.293761	0.132607	0.338497	0.204045	0.274827	0.120281	0.0791258	0.0662066	0.0554394	0.068374	0.0895486	0.0705001	0.103383	0.147013	0.0903387	0.0850156	0.030767	0.0962388	0.115687	0.116693	0.0927821	0.102368	0.109935	0.099867	0.0927614	0.0815356	0.150128	0.115693	0.0936747	0.0811317	0.0942278	0.0804079	0.0976669	0.0579599	0.112573	0.148216	0.0241886	0.0608697	0.0634499
		C24:0	0.533094	0.520486	0.552498	0.676236	0.611354	1.17557	0.492573	1.33947	0.758592	1.06249	0.421559	0.251514	0.217997	0.181799	0.225927	0.283056	0.22974	0.341058	0.53216	0.282149	0.281711	0.0988939	0.343324	0.446759	0.42852	0.32336	0.372629	0.397264	0.365673	0.361616	0.28595	0.558913	0.452592	0.351675	0.295483	0.349504	0.323271	0.369502	0.213895	0.436912	0.567421	0.0652531	0.196268	0.205668
		C26:0	0.496045	0.49918	0.562653	0.668941	0.579707	1.12069	0.495849	1.33605	0.759089	1.04517	0.426834	0.218664	0.187547	0.157625	0.194821	0.24703	0.202333	0.284304	0.487485	0.247939	0.233404	0.0639007	0.325644	0.411668	0.402066	0.310422	0.345964	0.386139	0.360364	0.357369	0.255734	0.530527	0.423258	0.441636	0.305579	0.333799	0.303801	0.343733	0.191441	0.425567	0.545612	0.130506	0.175182	0.174422
		Sum SFA	31.4552	36.0921	31.4786	32.6283	34.2035	37.1541	38.6786	34.4575	30.8314	35.2469	31.3748	30.1733	30.2973	30.2792	31.768	32.2949	31.9744	32.5201	33.786	32.4862	32.0561	29.6996	29.4197	31.8625	32.1032	28.0169	34.6746	31.5781	29.7388	29.9894	29.5942	31.8595	32.2291	31.1303	27.8708	31.9664	27.7752	30.438	30.2534	29.7665	30.7809	27.0585	27.947	29.5589
	Monounsaturated - fatty acids (MUFA)	C14:1cis-9	0.0342643	0.125039	0.0228815	0.0209928	0.102962	0.0872267	0.245437	0.0338781	0.0231682	0.0302383	0.0366406	0.005	0.00653608	0.0108286	0.00747368	0.005	0.005	0.00799354	0.0202709	0.005	0.005	0.00845247	0.0147189	0.0109046	0.014748	0.0144685	0.13778	0.0191148	0.00741628	0.0137613	0.00671469	0.00893185	0.0269256	0.0166182	0.00512103	0.00543622	0.00628507	0.005	0.0260052	0.00562381	0.00740407	0.005	0.005	0.005
		C16:1cis-9	1.47421	0.648934	1.39641	1.34771	0.947949	1.16205	0.951904	0.755283	0.967603	1.13125	1.79836	1.11051	1.4214	1.24476	1.31961	0.859803	0.811413	0.766714	1.24754	0.832995	0.967576	0.914895	1.50289	1.28452	1.4205	1.37137	1.49699	1.49075	1.30173	1.8012	1.1933	0.948611	1.35559	1.05493	0.928442	1.00721	0.882369	0.836349	1.40802	1.00773	1.02768	0.80025	0.895715	1.09588
		C17:1cis-9	0.113326	0.10848	0.113893	0.120746	0.126879	0.108967	0.135761	0.005	0.107567	0.140949	0.111169	0.112383	0.115419	0.119343	0.0993797	0.101671	0.10093	0.0965886	0.0968279	0.0988044	0.107256	0.0862152	0.142312	0.155533	0.426769	0.146446	0.148715	0.108014	0.121863	0.115442	0.125085	0.100942	0.115036	0.14028	0.129196	0.133791	0.13793	0.124245	0.145572	0.141953	0.152255	0.10688	0.136765	0.136039
		C18:1trans-9	0.0559367	0.0420042	0.0524474	0.0446655	0.0465224	0.0654863	0.045011	0.0241987	0.0357452	0.0360909	0.047863	0.0319351	0.0594399	0.0636753	0.0571635	0.0371689	0.0608607	0.02478	0.0200741	0.0415164	0.0414914	0.0191026	0.0347505	0.0559166	0.0237811	0.0212052	0.0636749	0.0241716	0.0471945	0.0678721	0.0243647	0.0222684	0.045095	0.0438201	0.0880817	0.0918117	0.068111	0.054044	0.0556569	0.0725278	0.0135966	0.0119256	0.0702605	0.0208889
		C18:1trans-11	0.0719187	0.114446	0.108109	0.154096	0.226341	0.154569	0.199092	0.0990722	0.0799302	0.112906	0.0761588	0.0731252	0.032219	0.0162429	0.0818064	0.102358	0.0648299	0.0691441	0.0281431	0.0516056	0.076526	0.0175811	0.119145	0.0842849	0.0529083	0.0701225	0.116247	0.0671546	0.0568863	0.0479947	0.0803845	0.0489416	0.0620603	0.0286873	0.0329209	0.0595719	0.0407163	0.005	0.0321467	0.0707825	0.0305586	0.0707658	0.0326972	0.042474
		C18:1cis-9	13.9167	12.6416	19.9983	15.0959	16.3384	13.9414	12.0964	14.6769	16.0172	17.965	17.7858	17.4303	19.943	23.8122	18.1741	13.6698	18.4364	13.1468	16.0197	16.1429	15.9202	16.7494	16.7431	18.5598	14.8141	20.3941	15.527	14.7711	14.9056	15.8526	16.103	9.98385	14.2867	19.8015	27.6505	21.2531	22.1154	19.5698	19.3987	20.7476	17.7809	20.8738	24.62	17.3469
		C18:1cis-11	3.00884	1.13545	2.36283	2.30951	1.65454	1.78006	1.25509	1.53192	1.79222	1.79235	2.59851	2.04801	2.25341	2.01397	2.06869	1.57356	1.63058	1.55195	1.97631	1.61728	1.79465	1.78685	2.80329	2.87118	2.68883	3.24339	2.89683	2.90464	2.5775	3.38443	2.44022	1.94151	2.55389	2.16919	2.50213	2.39179	2.40049	2.09535	3.0168	2.461	2.70693	2.55185	2.44939	2.5628
		C20:1cis-11	0.349544	0.241189	0.396441	0.344818	0.265863	0.291374	0.210981	0.30832	0.381944	0.378223	0.312596	0.380882	0.377939	0.45198	0.317126	0.317937	0.325567	0.317077	0.410928	0.314852	0.370195	0.369542	0.426586	0.459221	0.361141	0.552023	0.332254	0.348719	0.407811	0.400267	0.387534	0.271993	0.349705	0.451941	0.690388	0.452943	0.587654	0.465877	0.514251	0.566841	0.567959	0.665581	0.671018	0.510123
		C22:1cis-13	0.0181613	0.0226457	0.025581	0.0239705	0.0195423	0.0357921	0.0200184	0.0290384	0.0187	0.0416996	0.0155387	0.0248158	0.0194544	0.0321045	0.0267638	0.0357965	0.0293908	0.0229148	0.0346376	0.0282961	0.0258275	0.0289075	0.0226444	0.0141021	0.0139184	0.0208989	0.0251503	0.0241716	0.0246929	0.0232753	0.0173623	0.0139484	0.0188261	0.0327722	0.0373103	0.0341274	0.0368223	0.0341713	0.0204395	0.0329672	0.027597	0.0254262	0.0420026	0.0249796
		C24:1cis-15	0.0100492	0.0141231	0.0154257	0.020695	0.0157505	0.005	0.0115257	0.005	0.0170452	0.005	0.005	0.0121028	0.00953498	0.010066	0.0103016	0.0136096	0.01049	0.0151877	0.0143667	0.005	0.0107615	0.00980487	0.0151544	0.0170538	0.018988	0.0159996	0.0150566	0.0137546	0.0167709	0.0152903	0.00652284	0.0171296	0.0179504	0.0150399	0.0119978	0.012005	0.0125701	0.0151065	0.00959602	0.0175502	0.0126542	0.00742535	0.0133179	0.0110537
		Sum MUFA	19.053	15.0939	24.4923	19.4831	19.7448	17.627	15.1713	17.4626	19.4411	21.6287	22.7826	21.2284	24.2384	27.7752	22.1624	16.7166	21.4742	16.0192	19.8688	19.1333	19.319	19.9908	21.8246	23.5125	19.8357	25.85	20.7597	19.7716	19.4674	21.7221	20.3845	13.3581	18.8318	23.7547	32.0761	25.4418	26.2884	23.2023	24.6272	25.1246	22.3276	25.1179	28.936	21.755
	Polyunsaturated - Fatty acids (PUFA)	C18:2trans-9,trans-12	0.0146501	0.076338	0.0381786	0.0434744	0.0338345	0.0111353	0.0541103	0.0361557	0.0488187	0.0365786	0.0450814	0.0849229	0.0918896	0.0787743	0.0973598	0.115853	0.0803286	0.134158	0.101158	0.0957892	0.124116	0.0344861	0.0966743	0.136512	0.117707	0.0969925	0.0915169	0.0836399	0.0831804	0.0756022	0.0921831	0.10241	0.107703	0.0696293	0.0544292	0.0724829	0.0661298	0.058487	0.0572882	0.059147	0.0666366	0.0176633	0.0554913	0.0691073
		C18:2n-6 (LA)	24.5056	31.5058	27.1486	29.1387	30.2657	27.1463	27.2708	27.878	29.3226	28.1306	24.383	27.9319	26.8613	24.6555	24.4519	27.6267	27.6882	28.9314	26.0125	29.1754	30.0447	28.6965	27.3106	23.9678	25.6422	26.5766	24.8825	24.0672	28.8347	23.9968	30.0532	27.5704	26.1039	27.2049	19.2015	22.4782	22.996	25.7142	26.6985	24.1239	25.7243	24.6351	23.6261	27.0713
		C18:3n-6	0.185124	0.195411	0.170197	0.175238	0.244425	0.224297	0.188415	0.248535	0.242438	0.264341	0.234423	0.211544	0.216306	0.192322	0.195427	0.207574	0.19827	0.242338	0.197789	0.219295	0.196696	0.215707	0.162692	0.126919	0.147664	0.150273	0.13492	0.1513	0.168468	0.145683	0.177556	0.172642	0.15433	0.168782	0.128684	0.123749	0.151593	0.145329	0.129354	0.164157	0.125196	0.141307	0.132411	0.133166
		C18:3n-3 (LNA)	0.767617	1.2762	1.23624	1.20537	1.40442	1.09577	0.926911	1.08097	1.30718	1.34853	0.754969	1.02467	1.02824	1.00454	0.787362	1.04862	1.2313	0.925386	1.00331	1.20061	1.31864	1.09899	0.924851	0.731754	0.712879	0.919094	0.878579	0.541181	1.09222	0.590887	1.22255	0.653371	0.798685	1.05317	0.68234	0.871985	0.676123	1.04784	1.06007	0.991245	0.883642	0.823989	0.927302	0.97873
		C18:2cis-9,trans-11 (CLA)	0.0234886	0.0365254	0.0353506	0.0400501	0.0697107	0.0514346	0.0806801	0.0318853	0.0233337	0.040968	0.0271447	0.0328504	0.0225302	0.017158	0.0317126	0.026876	0.0252326	0.0234477	0.0249942	0.0184388	0.0306104	0.0157216	0.0431986	0.0295981	0.0246107	0.0350612	0.0500483	0.0287228	0.034216	0.033214	0.034149	0.029732	0.0223286	0.0186607	0.0244346	0.0291442	0.0282828	0.0130869	0.0282123	0.0274403	0.0240969	0.0268888	0.0185256	0.0224555
		C18:4n-3	0.0134393	0.0142449	0.016197	0.012953	0.0262509	0.0225358	0.0137095	0.0241987	0.0263124	0.0297506	0.0158264	0.0138318	0.0169169	0.0147178	0.0132304	0.0117797	0.0146482	0.0150545	0.010037	0.0156556	0.0142291	0.0106501	0.0126286	0.005	0.005	0.00933946	0.00614038	0.00647273	0.00994456	0.00577635	0.0116068	0.0137037	0.00755232	0.0114192	0.00614523	0.00732379	0.0064217	0.00937085	0.00950006	0.0125081	0.00673097	0.00663781	0.00631747	0.00844258
		C20:2n-6	0.321697	0.166799	0.25671	0.224668	0.224299	0.277588	0.213893	0.267609	0.331471	0.21874	0.256868	0.231682	0.248294	0.217792	0.216737	0.157368	0.184378	0.23088	0.229277	0.176155	0.206022	0.230583	0.395755	0.28483	0.265002	0.440026	0.222736	0.292284	0.316878	0.279898	0.323073	0.319956	0.240032	0.290865	0.307408	0.249613	0.354082	0.289285	0.399098	0.348773	0.418397	0.415932	0.322447	0.320992
		C20:3n-9	0.176043	0.0992272	0.142431	0.125957	0.0959616	0.0861662	0.073522	0.102204	0.0875426	0.112662	0.221282	0.085228	0.0822008	0.104244	0.105237	0.110592	0.118414	0.086197	0.0779347	0.110517	0.102951	0.105825	0.0993742	0.238671	0.275879	0.10993	0.192623	0.162122	0.102732	0.238784	0.107435	0.082589	0.166589	0.162561	0.261392	0.304428	0.16348	0.200262	0.170617	0.166581	0.160601	0.142319	0.174755	0.140739
		C20:3n-6	1.19077	0.824256	1.01193	1.04756	0.895593	1.09577	1.02652	1.06873	1.16321	0.823262	1.4145	0.856857	0.88114	0.91212	0.89371	0.888852	0.864241	0.848115	0.965327	0.749267	0.793957	1.13246	1.10871	1.32913	1.39267	1.05574	1.17492	1.27988	1.11143	1.50754	1.06725	1.27163	1.12179	1.11221	1.17762	1.07101	1.24246	1.20529	1.18703	1.3565	1.26031	1.30877	1.09472	1.17491
		C20:3n-3	0.0387441	0.0202107	0.0456344	0.0372213	0.0205632	0.0249219	0.0323934	0.0204977	0.0592444	0.0141437	0.0400937	0.0270533	0.0383706	0.036985	0.0199971	0.00629013	0.0195624	0.0187848	0.0230261	0.0173951	0.0286973	0.0224836	0.0511242	0.0287782	0.0266385	0.0494532	0.0312066	0.0391398	0.0527568	0.0314301	0.0313672	0.0203108	0.0270351	0.0668442	0.0446261	0.005	0.0394866	0.0340097	0.0419346	0.035973	0.0442898	0.0347641	0.0297946	0.0436925
		C20:4n-6	15.8935	10.1979	9.58502	11.2892	8.51025	9.57187	11.2637	11.8337	10.9317	8.0129	12.7099	12.7116	10.6443	10.2182	13.349	15.5896	11.7363	14.1667	12.0134	11.8682	10.898	13.0504	12.7864	12.5549	13.919	11.4556	11.8213	15.2318	13.3266	14.8891	11.6056	18.455	14.3613	10.3813	13.0264	12.8149	14.6908	12.7759	10.6543	12.5783	12.8653	14.8262	12.3316	13.3572
		C22:2n-6	0.005	0.00706157	0.00989816	0.0717626	0.005	0.005	0.005	0.0213518	0.005	0.005	0.00978362	0.00844144	0.0105346	0.00571934	0.005	0.0131521	0.00812736	0.0127897	0.005	0.005	0.0175771	0.0284003	0.005	0.0126263	0.005	0.00803806	0.005	0.0310489	0.0198049	0.0125721	0.0165949	0.00770831	0.005	0.005	0.00841312	0.0111744	0.005	0.00525091	0.00662125	0.00921142	0.005	0.005	0.00640284	0.00600555
		C20:5n-3 (EPA)	0.339253	0.311927	0.402611	0.287646	0.248071	0.331674	0.228695	0.380061	0.451614	0.26239	0.349716	0.398578	0.487053	0.496667	0.597389	0.457006	0.393421	0.440577	0.552431	0.361123	0.395783	0.562766	0.355082	0.33222	0.329248	0.26893	0.315515	0.397365	0.307607	0.405874	0.324703	0.340879	0.334382	0.254472	0.25371	0.251803	0.326414	0.254063	0.273391	0.285166	0.277854	0.280251	0.259785	0.398281
		C22:4n-6	0.494108	0.254217	0.196549	0.259656	0.302177	0.304896	0.237066	0.205546	0.306647	0.210693	0.261568	0.206764	0.214768	0.151829	0.191589	0.220498	0.220289	0.232079	0.20507	0.219527	0.222045	0.221793	0.264156	0.196118	0.204812	0.225219	0.231232	0.217342	0.242378	0.196991	0.230794	0.224153	0.189355	0.200533	0.164239	0.159689	0.187801	0.210198	0.221956	0.20556	0.214179	0.214548	0.164852	0.221161
		C22:5n-6	0.547986	0.251295	0.161199	0.346009	0.279426	0.283686	0.278801	0.19729	0.221422	0.203377	0.366502	0.1552	0.132875	0.115302	0.165431	0.180584	0.169352	0.202903	0.140125	0.220918	0.178999	0.136085	0.246128	0.330006	0.439489	0.282786	0.324263	0.27853	0.238417	0.339785	0.246621	0.158816	0.352223	0.333478	0.374786	0.417985	0.239926	0.391233	0.34133	0.281772	0.394435	0.252912	0.253382	0.27347
		C22:5n-3 (DPA)	0.252321	0.234371	0.230486	0.206206	0.264405	0.275732	0.183684	0.262769	0.341565	0.228494	0.26176	0.200866	0.245526	0.177071	0.265618	0.174408	0.182771	0.243936	0.229277	0.201552	0.22348	0.227033	0.22418	0.167258	0.180755	0.160149	0.189763	0.258505	0.230916	0.204891	0.203935	0.190628	0.205226	0.200254	0.119027	0.113028	0.13021	0.107119	0.141829	0.145831	0.133542	0.005	0.0939937	0.162846
		C22:6n-3 (DHA)	4.72472	3.34231	3.34185	3.37686	3.16673	4.41516	4.07428	4.42038	4.86234	3.18526	4.4902	4.4164	4.24207	3.54675	4.68559	4.15274	3.41661	4.70593	4.55465	3.72697	3.82833	4.51971	4.67346	4.15497	4.37765	4.28987	4.01774	5.58374	4.62161	5.33361	4.27265	5.16836	4.74472	3.58164	4.21804	3.61297	4.63367	3.89876	3.6984	4.31676	4.28844	4.69631	3.61914	4.30345
		Sum PUFA	49.4918	48.8141	44.0291	47.8886	46.0518	45.219	46.1501	48.0799	49.7275	43.1244	45.8426	48.5984	45.4643	41.9457	46.0697	50.9885	46.5514	51.4607	46.3451	48.3805	48.6249	50.3096	48.7556	44.625	48.0611	46.1331	44.5657	48.6503	50.7938	48.2884	50.0213	54.7823	48.9391	45.115	40.0532	42.5918	45.9364	46.3597	45.1194	45.1089	46.8916	47.8235	43.1171	48.686
		Sum n-3 PUFA	6.13609	5.19926	5.27302	5.12626	5.13045	6.16579	5.45968	6.18888	7.04826	5.06857	5.91257	6.08139	6.05818	5.27674	6.36919	5.85085	5.25831	6.34967	6.37273	5.5233	5.80916	6.44163	6.24133	5.41785	5.63206	5.69684	5.43895	6.82641	6.31505	6.57247	6.06682	6.38725	6.1176	5.1678	5.32389	4.85938	5.81232	5.35116	5.22513	5.78748	5.63449	5.84195	4.93633	5.89544
		Sum n-6 PUFA	42.9564	43.2073	38.3699	42.3776	40.4774	38.6801	40.2937	41.4722	42.2771	37.6013	39.4021	42.1024	38.9932	36.2765	39.2707	44.6767	40.8709	44.6249	39.5705	42.4132	42.3613	43.4962	42.1124	38.6754	41.8632	40.044	38.6577	41.3981	44.0901	41.2227	43.5432	48.0077	42.3706	39.5276	34.2603	37.2026	39.7146	40.5914	39.5088	38.9041	40.8805	41.6534	37.7996	42.4251
Liver	Saturated fatty acids (SFA)	C10:0	0.0863483	0.167997	0.070737	0.096935	0.108412	0.113886	0.0730619	0.074212	0.0786121	0.123551	0.0936843	0.0555817	0.0408005	0.0439989	0.0398431	0.069387	0.0703535	0.154931	0.0872277	0.11169	0.104848	0.0946973	0.0799675	0.084467	0.0680016	0.0803433	0.0781759	0.0705438	0.0807142	0.0107845	0.0168819	0.0126288	0.0190818	0.0801719	0.0606833	0.100122	0.110337	0.0769256	0.153027	0.0747297	0.0851611	0.0424365	0.0386117	0.0958905
		C11:0	0.005	0.005	0.005	0.005	0.005	0.005	0.005	0.005	0.005	0.005	0.005	0.005	0.005	0.005	0.005	0.005	0.005	0.005	0.005	0.005	0.005	0.005	0.005	0.005	0.005	0.005	0.00579756	0.005	0.005	0.005	0.005	0.005	0.005	0.005	0.005	0.005	0.00582454	0.00540403	0.00708657	0.005	0.00506043	0.005	0.005	0.005
		C12:0	0.0908597	0.13514	0.0810911	0.0939315	0.0979443	0.128949	0.0878025	0.078424	0.0870225	0.141807	0.0928461	0.0831087	0.0487188	0.0550946	0.0714843	0.0967718	0.0949982	0.0952353	0.0585448	0.090144	0.119188	0.119991	0.0806628	0.0694221	0.076012	0.111235	0.328857	0.300571	0.497364	0.305676	0.367851	0.2958	0.167172	0.13931	0.0946083	0.0973434	0.190964	0.131007	0.329499	0.367569	0.130112	0.128495	0.103776	0.136853
		C13:0	0.005	0.00629807	0.005	0.005	0.005	0.00801953	0.005	0.005	0.005	0.005	0.005	0.005	0.005	0.005	0.005	0.005	0.005	0.00735164	0.005	0.005	0.005	0.00723669	0.005	0.005	0.005	0.005	0.005	0.005	0.005	0.005	0.005	0.005	0.005	0.005	0.005	0.005	0.005	0.005	0.00815222	0.005	0.005	0.005	0.005	0.005
		C14:0	0.249582	0.21599	0.282392	0.242989	0.179408	0.235324	0.210418	0.24357	0.504448	0.233282	0.277815	0.294075	0.299398	0.314332	0.335987	0.441422	0.298991	0.254073	0.354564	0.276465	0.310498	0.309696	0.290133	0.297549	0.304919	0.251042	0.396386	0.36046	0.403976	0.420387	0.362282	0.307204	0.385137	0.319297	0.35067	0.293084	0.302986	0.277161	0.347881	0.390108	0.409302	0.266886	0.26814	0.285149
		C15:0	0.0946833	0.107995	0.077801	0.0907686	0.112868	0.121269	0.124615	0.10643	0.106935	0.0998379	0.0749398	0.0900252	0.0850392	0.072699	0.0835138	0.0895901	0.0837919	0.0876316	0.0886497	0.0840842	0.0966062	0.0963859	0.101933	0.0642619	0.0696269	0.0805265	0.100382	0.0785979	0.0872847	0.0710991	0.0936618	0.0915224	0.083912	0.0858623	0.0660416	0.0656301	0.0759022	0.0785631	0.0941502	0.076961	0.106497	0.0683849	0.0624134	0.0885107
		C16:0	22.0387	22.3901	21.6018	23.0633	22.2269	22.7253	20.6283	19.5749	21.1553	23.1342	20.5821	22.2624	22.4669	22.4685	22.8055	23.1548	22.4672	20.982	22.6303	23.5022	22.6779	22.7593	20.8698	21.1561	22.8205	19.5261	22.4429	22.2218	22.3864	22.4618	22.3004	19.8571	22.7952	22.2509	18.9071	21.8298	17.9835	20.7254	21.8525	19.2052	21.5546	17.0363	18.8281	21.1224
		C17:0	0.263529	0.431491	0.204832	0.258777	0.401448	0.342718	0.41917	0.389197	0.0105624	0.318869	0.244821	0.221188	0.225924	0.203615	0.214745	0.218099	0.240588	0.269196	0.203173	0.240806	0.247372	0.247908	0.273321	0.212555	0.201393	0.247959	0.256296	0.207839	0.248059	0.180207	0.280591	0.269171	0.236326	0.297546	0.19424	0.210112	0.25562	0.254808	0.246591	0.228134	0.295237	0.200767	0.204272	0.246102
		C18:0	14.0995	17.2943	13.1661	13.5778	15.618	13.819	15.5819	16.8226	14.002	14.297	13.7043	11.5734	12.496	12.0287	13.128	12.8312	13.9184	15.4675	11.757	14.2648	14.1412	14.1426	12.9033	13.6187	13.3211	14.1014	13.8365	13.4128	13.3621	11.8442	13.9613	14.5583	13.2101	14.3027	11.6723	14.125	15.2198	14.6477	13.4145	13.1886	13.3681	11.5608	13.0252	14.4328
		C20:0	0.0735845	0.0872454	0.0503433	0.0641094	0.0654169	0.0824017	0.0580137	0.0583701	0.0664171	0.0722774	0.0582527	0.0412488	0.0445304	0.0487302	0.0519455	0.0593035	0.0556597	0.0542341	0.0489377	0.0511723	0.0653601	0.0676114	0.0604971	0.0449053	0.0545348	0.0513135	0.0596529	0.0484499	0.0495745	0.0478992	0.0648091	0.0453529	0.0565247	0.0646602	0.0470195	0.0484162	0.0523842	0.0655034	0.0730503	0.0496689	0.0728063	0.0374256	0.0514382	0.0738913
		C21:0	0.0248949	0.005	0.020297	0.0222735	0.0252467	0.0335208	0.0234054	0.02282	0.0193933	0.028856	0.024764	0.0129996	0.012461	0.0124647	0.0185181	0.0183895	0.0206457	0.0157955	0.0136304	0.0167522	0.027412	0.0265345	0.029001	0.0159164	0.0201422	0.0475589	0.0506831	0.0179885	0.0176251	0.0594465	0.0244678	0.0143788	0.019425	0.0196425	0.0488949	0.0504602	0.0405886	0.0225168	0.0266412	0.0167827	0.0200593	0.0106871	0.0178777	0.0219058
		C22:0	0.120431	0.146125	0.0959691	0.100975	0.123481	0.147025	0.108619	0.113534	0.0863793	0.143613	0.118867	0.0631926	0.0585751	0.0716422	0.0971108	0.0915487	0.111691	0.0776753	0.0653774	0.0875854	0.128366	0.128572	0.130607	0.0647435	0.0892466	0.202324	0.196607	0.159672	0.0841708	0.0876441	0.118568	0.135125	0.0960269	0.0951356	0.0968186	0.211837	0.0916907	0.118356	0.12889	0.152725	0.207295	0.162385	0.143842	0.192902
		C23:0	0.168708	0.121519	0.104533	0.159078	0.177741	0.235367	0.17217	0.119726	0.0904608	0.244432	0.164205	0.050693	0.0457182	0.0415732	0.0482273	0.0420747	0.0565432	0.117374	0.0549031	0.0732033	0.110554	0.103554	0.155435	0.10653	0.131534	0.119904	0.245904	0.119464	0.165881	0.159769	0.180352	0.170999	0.108313	0.138341	0.0757202	0.0650553	0.0656451	0.0764752	0.116476	0.0778664	0.0729431	0.0588413	0.0310216	0.0786088
		C24:0	0.177318	0.230099	0.147595	0.155224	0.188427	0.217164	0.161018	0.172061	0.127442	0.206468	0.174987	0.0942473	0.0891442	0.0945783	0.143005	0.132173	0.148426	0.125566	0.097251	0.126476	0.198133	0.199078	0.196912	0.120749	0.143985	0.129032	0.156935	0.13084	0.13443	0.141593	0.173993	0.102285	0.151316	0.145928	0.145948	0.123883	0.149643	0.176777	0.195653	0.127729	0.145066	0.0785521	0.128503	0.168754
		C26:0	0.166315	0.214769	0.135281	0.138771	0.169229	0.20261	0.151943	0.15798	0.113243	0.201128	0.172091	0.0885808	0.0819552	0.0879016	0.132616	0.117845	0.143776	0.107124	0.0879213	0.115353	0.187084	0.180056	0.190736	0.117217	0.13728	0.11731	0.142387	0.119119	0.129323	0.130361	0.170354	0.0965681	0.143491	0.138889	0.14414	0.117815	0.141511	0.171496	0.187181	0.118028	0.126009	0.0712126	0.124351	0.147362
		Sum SFA	37.6567	41.5491	36.0409	38.0676	39.4968	38.4126	37.8042	37.939	36.45	39.2522	35.7874	34.9347	35.9981	35.5473	37.1753	37.3687	37.7171	37.8191	35.551	39.0474	38.4203	38.4882	35.3633	35.9762	37.4428	35.0719	38.3009	37.2534	37.6533	35.9256	38.1218	35.9621	37.4779	38.084	31.909	37.345	34.6888	36.8306	37.1813	34.0804	36.6021	29.7271	33.0319	37.0976
	Monounsaturated - fatty acids (MUFA)	C14:1cis-9	0.005	0.0270964	0.0062415	0.00555509	0.0162637	0.0177363	0.0158429	0.0170678	0.0150644	0.0373361	0.0078483	0.00538873	0.0156075	0.0150345	0.0231841	0.0300326	0.0303176	0.0278522	0.026255	0.0243742	0.0215855	0.0235709	0.005	0.00506848	0.00713973	0.0224974	0.0377753	0.00526493	0.0157567	0.0251201	0.0288089	0.0289617	0.0215872	0.0235626	0.040556	0.0258049	0.0405154	0.047449	0.0402816	0.0206954	0.00615457	0.005	0.0165025	0.0296593
		C16:1cis-9	1.10124	0.504725	1.30607	1.21215	0.649496	0.92704	0.58629	0.585209	0.00207785	0.714647	1.28156	1.40685	1.43379	1.33875	1.41139	1.67142	0.888463	0.775661	1.65074	0.909143	1.08169	1.07985	1.18785	1.07064	1.28826	0.925749	1.17293	1.32153	1.06377	1.77777	0.859356	1.00724	1.25473	0.840076	1.11715	1.00777	0.851592	0.762091	1.11989	1.05786	0.953868	1.01706	0.935143	1.02542
		C17:1cis-9	0.0754826	0.0527769	0.10538	0.0954199	0.0739291	0.0856265	0.0894431	0.0916885	0.0924892	0.0833487	0.095513	0.114052	0.114025	0.125656	0.103928	0.108524	0.100299	0.0768351	0.111263	0.0841919	0.0873381	0.0885289	0.112036	0.109419	0.0898851	0.0988724	0.095204	0.090444	0.0914263	0.100375	0.084015	0.0751895	0.0904327	0.0885178	0.131112	0.106254	0.115428	0.10063	0.0991587	0.124884	0.108731	0.14361	0.119326	0.0991601
		C18:1trans-9	0.0651945	0.0230441	0.0749222	0.064455	0.0470524	0.0514268	0.0498359	0.0316211	0.0587736	0.0579476	0.0705204	0.0420266	0.0419674	0.0468088	0.0744735	0.0665578	0.0448254	0.0236093	0.0463364	0.063319	0.0399708	0.0469007	0.0646284	0.0833432	0.0727033	0.06621	0.0560431	0.0650282	0.0533424	0.0695735	0.0549869	0.0508069	0.0646585	0.0346906	0.0669459	0.0974711	0.0883938	0.0757793	0.0694804	0.0791275	0.0630502	0.0294623	0.0521787	0.0688002
		C18:1trans-11	0.0357332	0.0260223	0.00849134	0.0454507	0.0590781	0.0528695	0.0498103	0.0522093	0.0411613	0.0379643	0.0312408	0.0214438	0.0112733	0.0148664	0.0299644	0.028074	0.0248772	0.0341536	0.0330529	0.0353897	0.023427	0.0338746	0.0457308	0.0140587	0.0294006	0.0425221	0.0223516	0.0415867	0.0294893	0.0194122	0.0420075	0.0349115	0.0264949	0.0209914	0.0274615	0.0138606	0.0331156	0.0165396	0.0281332	0.0266453	0.026761	0.0613572	0.0503803	0.0314809
		C18:1cis-9	10.0761	9.36577	20.179	12.1267	9.15264	10.4108	11.079	12.2577	15.6053	11.3285	17.1624	21.8389	21.9976	27.4334	22.9666	21.0954	20.7749	14.1752	21.8793	16.773	16.8338	16.8575	16.252	20.106	16.7164	14.6942	13.353	15.9711	13.6495	19.203	11.7669	12.079	15.9247	14.2289	33.3283	22.8104	23.0741	18.2269	14.286	22.622	15.7677	29.1243	27.7615	14.8578
		C18:1cis-11	3.38425	1.45837	2.89393	2.88184	1.8337	2.16052	1.89176	1.9369	1.92763	1.86092	3.22855	2.68601	2.64084	2.31849	2.64806	2.3799	2.05118	2.00696	2.78261	2.1034	2.22807	2.24823	3.38207	3.59649	3.78362	3.7552	3.89509	3.84205	3.21917	4.5586	2.87054	2.76714	3.38129	2.20283	3.09207	2.9592	3.03568	2.4956	3.59017	3.17202	3.05727	3.66883	2.97302	3.1216
		C20:1cis-11	0.298684	0.170194	0.308519	0.26986	0.181726	0.236767	0.229107	0.225842	0.308982	0.193002	0.369289	0.312602	0.283645	0.285872	0.264977	0.281792	0.263279	0.245629	0.327893	0.21961	0.248187	0.250355	0.395133	0.442999	0.367145	0.476504	0.341181	0.377226	0.339797	0.411207	0.311241	0.344973	0.351675	0.310529	0.566411	0.418819	0.571867	0.396705	0.456578	0.523464	0.515753	0.819683	0.526045	0.43097
		C22:1cis-13	0.0695958	0.0638595	0.0573589	0.062621	0.0732046	0.0679326	0.0592699	0.0627392	0.0603814	0.0745938	0.0665962	0.0464153	0.0419049	0.0409487	0.046915	0.0566557	0.0533813	0.0620058	0.0493539	0.0594407	0.0607412	0.0563084	0.0769815	0.0641931	0.0605426	0.064989	0.0659974	0.0638686	0.0553042	0.0593676	0.0708603	0.0496111	0.069532	0.0718681	0.0613866	0.0657898	0.0683559	0.0662813	0.0872234	0.0581088	0.0804653	0.052874	0.0570448	0.075059
		C24:1cis-15	0.02506	0.0488223	0.0156037	0.0155489	0.0131486	0.0174817	0.0178425	0.0158105	0.0137287	0.0145262	0.0148203	0.0126385	0.0103356	0.00917443	0.0106807	0.0116068	0.0146938	0.013611	0.0097806	0.0129277	0.0116833	0.0149214	0.0168934	0.0175447	0.0161369	0.019109	0.0154602	0.0138204	0.0218601	0.015151	0.024424	0.0316741	0.0145173	0.0192632	0.0124582	0.013669	0.0158252	0.0149839	0.0162512	0.0142281	0.0202873	0.0136603	0.0156562	0.0166279
		Sum MUFA	15.1358	11.7407	24.9555	16.7796	12.1002	14.0282	14.0682	15.2768	18.1256	14.4028	22.3283	26.4863	26.591	31.629	27.5802	25.7299	24.2462	17.4415	26.9166	20.2848	20.6364	20.7	21.5376	25.5098	22.4313	20.1658	19.0551	21.7919	18.5394	26.2396	16.1131	16.4695	21.1996	17.8412	38.4438	27.519	27.8949	22.203	19.7932	27.699	20.6	34.9338	32.5068	19.7565
	Polyunsaturated - Fatty acids (PUFA)	C18:2trans-9,trans-12	0.0159548	0.0392043	0.0158457	0.0154958	0.0172417	0.036788	0.0157147	0.0132645	0.0141739	0.0360798	0.0136393	0.00894419	0.0248387	0.00809368	0.0118108	0.0107726	0.0271091	0.0147873	0.0102662	0.0123621	0.00966062	0.0374585	0.0135392	0.0108479	0.01248	0.0130955	0.0374107	0.0142279	0.0436579	0.0344842	0.0131548	0.0158079	0.0142084	0.02841	0.0136973	0.0112098	0.013847	0.0144107	0.0165709	0.0127406	0.0160475	0.00894056	0.0109223	0.0153201
		C18:2n-6 (LA)	15.4872	17.5554	15.8418	16.2639	17.869	18.5665	18.8958	18.8516	22.051	16.9836	15.7318	19.4457	18.1067	15.1553	15.921	16.3766	15.5911	18.9491	19.139	16.4564	17.7664	17.7588	17.956	13.5177	13.6546	16.7735	14.1067	15.5141	16.5482	13.5917	16.2221	20.3173	15.3962	16.4871	10.9297	11.6445	15.4214	14.74	16.0703	15.5927	17.1624	16.098	12.7491	15.9509
		C18:3n-6	0.143813	0.269304	0.167529	0.17064	0.201539	0.211351	0.205342	0.205851	0.170013	0.227118	0.194874	0.217521	0.20369	0.173786	0.158571	0.192202	0.189857	0.21597	0.198768	0.237035	0.199039	0.205384	0.132856	0.094558	0.10518	0.104245	0.108768	0.118242	0.118829	0.105504	0.13545	0.141279	0.144178	0.145127	0.105459	0.102709	0.113304	0.131457	0.108803	0.128667	0.0975614	0.117932	0.102956	0.11037
		C18:3n-3 (LNA)	0.221221	0.328086	0.410947	0.362596	0.311002	0.435558	0.41089	0.433202	0.726729	0.330293	0.336982	0.459209	0.461725	0.349853	0.392526	0.409612	0.314382	0.416985	0.520626	0.325887	0.409701	0.41611	0.4045	0.21244	0.236453	0.282789	0.202331	0.280013	0.31719	0.23192	0.311943	0.568092	0.29213	0.34092	0.195848	0.179006	0.268185	0.2806	0.306001	0.314279	0.416323	0.316724	0.215776	0.326906
		C18:2cis-9,trans-11 (CLA)	0.0135891	0.005	0.0159182	0.0198814	0.0149597	0.0174393	0.0217648	0.0163134	0.0171176	0.0134269	0.0169538	0.0286936	0.0142739	0.012777	0.0172787	0.0248821	0.0127408	0.0192823	0.0181045	0.014032	0.0173287	0.0179194	0.0258514	0.0251818	0.0198229	0.0229552	0.018523	0.0218119	0.019618	0.0200172	0.0204776	0.024091	0.0139682	0.0076294	0.0149699	0.0163836	0.0173271	0.0111765	0.0127878	0.0182055	0.0178711	0.0250128	0.0124562	0.0158806
		C18:4n-3	0.005	0.005	0.0149506	0.0163995	0.0110839	0.0160815	0.0188166	0.0192367	0.020358	0.0117387	0.0116582	0.0173051	0.0173788	0.0125608	0.0100975	0.0136017	0.0124153	0.0165097	0.0136998	0.0165367	0.0131022	0.0164376	0.00711731	0.00529782	0.005	0.005	0.011194	0.00529627	0.00541832	0.005	0.00635813	0.0133579	0.00827108	0.00889394	0.005	0.00517376	0.00626413	0.005	0.00815222	0.00798712	0.005	0.00690294	0.005	0.005
		C20:2n-6	0.399804	0.325547	0.249176	0.307178	0.317667	0.342421	0.395073	0.335699	0.316848	0.253815	0.309512	0.209438	0.186519	0.15952	0.172605	0.168335	0.19725	0.292427	0.216803	0.196959	0.2311	0.228542	0.399878	0.320392	0.297257	0.445063	0.290279	0.31762	0.353031	0.272428	0.374691	0.467295	0.307712	0.341257	0.208909	0.270409	0.348923	0.342132	0.468247	0.327504	0.478188	0.382822	0.284087	0.386365
		C20:3n-9	0.123319	0.0780668	0.147304	0.133721	0.0713935	0.07574	0.086213	0.0920342	0.0666892	0.0912399	0.215981	0.0607482	0.0575541	0.0757971	0.0700262	0.075009	0.0958817	0.0666689	0.0506718	0.0763814	0.0795492	0.081878	0.09682	0.232187	0.253809	0.115539	0.197956	0.135415	0.102699	0.194779	0.10743	0.0814602	0.140574	0.144621	0.171233	0.266289	0.139093	0.173093	0.154519	0.134552	0.131617	0.102692	0.144609	0.128352
		C20:3n-6	1.46071	1.47673	1.22849	1.57161	1.66697	1.54976	1.69211	1.35125	1.19118	1.39404	1.62559	0.744173	0.811383	0.846618	0.72053	0.830504	1.02247	0.926601	0.804888	0.920051	0.95622	0.953038	1.19162	1.49401	1.49479	1.33012	1.64242	1.21247	1.32061	1.39239	1.43821	1.3262	1.16989	1.5889	0.976994	1.24605	1.28048	1.54244	1.62671	1.28395	1.42576	1.03266	1.18958	1.48338
		C20:3n-3	0.0380714	0.0258758	0.029127	0.0376896	0.0359322	0.0434921	0.0486823	0.0420252	0.0432391	0.0303086	0.0339458	0.0218327	0.022359	0.019982	0.0219447	0.019115	0.0207387	0.0363381	0.0282319	0.024859	0.030763	0.0258453	0.0424584	0.02931	0.0284428	0.0378212	0.0245758	0.0324357	0.0388936	0.0265142	0.0448577	0.0531985	0.0301671	0.0363345	0.0165774	0.0216851	0.0305514	0.0342255	0.0532292	0.0310107	0.048188	0.0332048	0.0237224	0.0449793
		C20:4n-6	18.5265	16.2987	12.459	15.7011	17.1893	15.629	15.6915	16.3416	13.584	16.2617	14.783	10.5524	10.5124	9.65491	10.7467	11.4519	12.5082	14.5302	9.90278	13.3463	12.643	12.5845	14.5217	14.0171	14.5911	16.4743	15.9122	14.525	15.3551	13.484	16.175	15.6124	14.6782	15.1009	10.859	13.2391	11.7165	14.6605	14.6257	12.6285	14.0652	10.9316	12.6671	14.897
		C22:2n-6	0.00916024	0.005	0.00904776	0.0101267	0.0124241	0.0199427	0.0156634	0.0072609	0.0150644	0.0196299	0.0145155	0.0105553	0.00827262	0.00799761	0.0096965	0.00812477	0.005	0.00680552	0.00922567	0.00840303	0.0140683	0.0112341	0.0116168	0.00550423	0.00888113	0.019048	0.005	0.00946434	0.00924851	0.0131519	0.0161365	0.00557067	0.0141398	0.00990557	0.00984596	0.0103475	0.0148727	0.0236631	0.0157716	0.005	0.0136768	0.0116227	0.0124033	0.0141057
		C20:5n-3 (EPA)	0.230299	0.325498	0.363676	0.273076	0.258227	0.256625	0.204958	0.318442	0.271679	0.295745	0.206456	0.244493	0.328883	0.360997	0.357203	0.2749	0.309825	0.32448	0.333165	0.314198	0.302679	0.300943	0.256632	0.273331	0.241445	0.237397	0.284664	0.260865	0.235572	0.254542	0.307251	0.224548	0.270131	0.276176	0.151541	0.198647	0.243019	0.220051	0.25858	0.199613	0.230044	0.158913	0.202103	0.351194
		C22:4n-6	0.52571	0.393459	0.259046	0.350157	0.39482	0.373396	0.463187	0.28613	0.287857	0.309603	0.375728	0.223827	0.196501	0.178661	0.17851	0.240225	0.263512	0.311079	0.19915	0.268681	0.276173	0.272031	0.315452	0.300645	0.328631	0.320854	0.376623	0.306808	0.355523	0.278241	0.369692	0.362502	0.332628	0.37422	0.186973	0.262105	0.260859	0.292923	0.318949	0.248797	0.357011	0.219272	0.231141	0.309064
		C22:5n-6	0.538253	0.335751	0.264538	0.51548	0.345739	0.373311	0.42358	0.270539	0.196283	0.359228	0.440114	0.152607	0.136675	0.135719	0.161778	0.211063	0.22687	0.254661	0.126107	0.2874	0.23433	0.231126	0.286942	0.444466	0.632069	0.362278	0.464826	0.315614	0.337524	0.34379	0.355748	0.209615	0.45714	0.532793	0.389719	0.637203	0.285512	0.522431	0.492597	0.315799	0.481789	0.226924	0.336107	0.36628
		C22:5n-3 (DPA)	0.299014	0.393947	0.262578	0.295031	0.346934	0.340512	0.290863	0.233323	0.227327	0.327153	0.243031	0.182411	0.19425	0.174602	0.196664	0.20428	0.21585	0.283731	0.175253	0.278512	0.273064	0.265587	0.199489	0.179277	0.220432	0.16551	0.284664	0.222193	0.270854	0.200593	0.301902	0.205473	0.204992	0.271118	0.0718688	0.14445	0.136858	0.16384	0.179722	0.142992	0.167268	0.0989491	0.102427	0.212659
		C22:6n-3 (DHA)	9.17075	8.91348	7.2646	9.1087	9.33883	9.27129	9.24751	7.9664	6.22473	9.40031	7.3305	5.99902	6.12759	5.49657	6.09749	6.39027	7.02559	8.07382	5.7856	7.88385	7.48707	7.40493	7.23671	7.35174	7.99673	8.05378	8.67844	7.66302	8.37544	7.38694	9.56469	7.94025	7.84788	8.38045	5.3404	6.88066	7.11927	7.80883	8.30887	6.82974	7.68533	5.56697	6.17356	8.52865
		Sum PUFA	47.2076	46.7591	39.0036	45.1528	48.403	47.5592	48.1276	46.7842	45.4243	46.345	41.8843	38.5789	37.411	32.8237	35.2445	36.9013	38.0367	44.7394	37.5324	40.6678	40.9433	40.8118	43.0992	38.5141	40.1259	44.7623	42.6441	40.9546	43.8074	37.8348	45.7651	47.5684	41.3225	44.0748	29.6472	35.136	37.4163	40.9665	43.0255	38.2206	42.7979	35.3391	34.4613	43.1458
		Sum n-3 PUFA	9.96361	9.98689	8.34588	10.0935	10.302	10.3636	10.2217	9.01263	7.51406	10.3955	8.16257	6.92427	7.15219	6.41456	7.07593	7.31178	7.8988	9.15187	6.85658	8.84384	8.51638	8.42985	8.14691	8.0514	8.72727	8.78123	9.48587	8.46382	9.24337	8.10437	10.537	9.00492	8.65357	9.31389	5.78079	7.42962	7.80415	8.51229	9.11456	7.52562	8.55071	6.18167	6.72084	9.46878
		Sum n-6 PUFA	37.0911	36.6549	30.4786	34.8902	37.9974	37.0657	37.7822	37.6499	37.8123	35.8087	33.4751	31.5563	30.1621	26.3125	28.0695	29.4789	30.0021	35.4868	30.5968	31.7212	32.3204	32.2447	34.8161	30.1944	31.1125	35.8294	32.9043	32.3194	34.398	29.4812	35.0871	38.4421	32.5002	34.5802	23.6666	27.4125	29.4418	32.2555	33.7271	30.5295	34.0816	29.0208	27.5724	33.5175
Abdominal fat	Saturated fatty acids (SFA)	C10:0	0.0127461	0.0205167	0.0167702	0.0175337	0.0135879	0.0177297	0.0183744	0.0115049	0.0128948	0.0222998	0.0213091	0.0106972	0.00941631	0.0129094	0.0135985	0.0118701	0.0120449	0.0151679	0.0118459	0.0168313	0.0146388	0.0174241	0.0159831	0.0113747	0.0112601	0.0134687	0.0225957	0.0121448	0.00901561	0.0114496	0.0090976	0.010055	0.0159374	0.0118707	0.00939554	0.0146352	0.0132506	0.0102563	0.0119307	0.0149021	0.0139861	0.0118929	0.0119204	0.0125835
		C11:0	0.005	0.005	0.005	0.005	0.005	0.005	0.005	0.005	0.005	0.005	0.005	0.005	0.005	0.005	0.005	0.005	0.005	0.005	0.005	0.005	0.005	0.005	0.00973557	0.005	0.00968792	0.0104429	0.005	0.005	0.005	0.005	0.005	0.005	0.005	0.005	0.005	0.005	0.005	0.005	0.005	0.005	0.005	0.005	0.005	0.005
		C12:0	0.0646879	0.0710372	0.05245	0.0579633	0.0561283	0.100051	0.0684175	0.0400128	0.0624793	0.0739893	0.0702679	0.0520725	0.0426069	0.0701453	0.069658	0.0509953	0.0537343	0.0533102	0.0621439	0.057257	0.0698884	0.057174	0.0716657	0.0492053	0.0501328	0.0750182	0.0577243	0.0506046	0.0458613	0.0511734	0.0404761	0.0356821	0.0616448	0.0421835	0.0366364	0.0432275	0.0415936	0.038177	0.0452933	0.0498555	0.0453235	0.0404658	0.0488924	0.0471962
		C13:0	0.005	0.005	0.005	0.005	0.005	0.005	0.005	0.005	0.005	0.005	0.005	0.005	0.005	0.005	0.005	0.005	0.005	0.005	0.005	0.005	0.005	0.005	0.005	0.005	0.005	0.005	0.005	0.005	0.005	0.0284385	0.005	0.005	0.005	0.005	0.005	0.005	0.005	0.005	0.005	0.005	0.005	0.005	0.005	0.005
		C14:0	0.902957	1.36426	1.01549	1.08878	0.910048	1.06475	1.24077	0.779587	0.828762	1.17779	1.16741	0.869184	0.765053	0.727264	0.930037	0.910585	0.825055	0.988609	0.749063	1.11851	0.983174	1.09727	0.750844	0.758032	0.747822	0.645126	1.24557	0.729297	0.612501	0.84861	0.675029	0.64984	0.887198	0.851434	0.716247	0.822486	0.787607	0.748621	0.819575	1.01913	0.851701	0.774205	0.71266	0.905345
		C15:0	0.12243	0.144091	0.144989	0.129835	0.152602	0.159118	0.162528	0.184283	0.151506	0.147921	0.122894	0.136584	0.142185	0.127014	0.122801	0.120785	0.127301	0.136408	0.130039	0.12008	0.131152	0.119576	0.195583	0.158886	0.165172	0.167762	0.157818	0.153252	0.170697	0.156046	0.161558	0.160685	0.153645	0.127512	0.122473	0.126725	0.143561	0.139453	0.136467	0.118645	0.145688	0.132967	0.132187	0.13951
		C16:0	18.4906	22.807	22.477	21.7441	17.8881	20.4675	21.1183	19.7393	19.2261	19.6173	21.3024	20.7608	19.68	19.8351	21.6057	20.8016	20.3927	20.9598	18.5884	22.4277	20.7603	22.9743	20.8276	21.3907	21.317	19.6524	26.94	21.3604	21.2494	22.1996	20.3162	21.0338	22.905	20.3515	19.946	21.6173	20.0361	19.6829	19.9935	21.0361	20.3252	18.8819	18.5038	21.2052
		C17:0	0.172667	0.228241	0.188023	0.167357	0.170411	0.208212	0.226598	0.26607	0.222086	0.185719	0.150492	0.155764	0.161105	0.167991	0.152533	0.147976	0.162319	0.176464	0.161057	0.162934	0.156212	0.170644	0.220723	0.200611	0.194777	0.219298	0.172886	0.206402	0.243838	0.201419	0.234378	0.220086	0.204544	0.203139	0.17736	0.193027	0.210334	0.216496	0.206268	0.192795	0.247582	0.219519	0.172227	0.18416
		C18:0	2.7652	4.55386	3.23725	3.15218	2.03199	2.88341	3.89662	3.36893	3.06932	3.84865	3.21089	2.04084	2.00392	2.21145	2.27209	2.446	2.144	2.99204	2.05539	3.25353	2.35832	3.42636	2.55787	2.82151	2.5775	2.82946	2.82906	2.83458	2.77125	2.7687	3.09177	2.80274	2.94711	3.99138	2.68271	3.92869	3.42521	3.30103	3.94704	4.5108	4.58681	4.19536	2.45937	3.09676
		C20:0	0.0904457	0.0832454	0.0775149	0.100301	0.107665	0.143337	0.100501	0.0866027	0.121964	0.123824	0.109287	0.105374	0.103699	0.128907	0.109898	0.105945	0.11394	0.123631	0.112997	0.112285	0.11912	0.133572	0.0717116	0.0852791	0.0590505	0.0826182	0.0831389	0.0895381	0.0671621	0.0832062	0.105474	0.0772055	0.11178	0.132365	0.0775566	0.113916	0.100509	0.129058	0.141196	0.143037	0.136726	0.131282	0.105545	0.116553
		C21:0	0.00545154	0.00530538	0.00950675	0.00681961	0.005	0.00673964	0.00921317	0.00694878	0.00578478	0.00716398	0.0182331	0.00598583	0.00556518	0.00542568	0.00589601	0.0068532	0.00537758	0.00634211	0.00508795	0.00565605	0.00647035	0.00669816	0.00839313	0.0102008	0.00984706	0.00862223	0.00978192	0.0193016	0.00810572	0.00707005	0.00641483	0.0076835	0.00700922	0.00603757	0.00793598	0.0070026	0.00653672	0.00627502	0.00762125	0.00667496	0.00677319	0.00556274	0.00511415	0.00616702
		C22:0	0.0298645	0.022541	0.0228669	0.0243362	0.0285812	0.0326062	0.0288463	0.0233001	0.0300585	0.0290516	0.0283436	0.0286184	0.027804	0.0350654	0.0291442	0.0301353	0.0334157	0.0354023	0.0307129	0.0323536	0.033648	0.0342883	0.0198096	0.0250974	0.0176763	0.0212105	0.0206021	0.0306824	0.019571	0.0214597	0.0274389	0.023163	0.032808	0.0443449	0.0287724	0.0402017	0.0305908	0.0391832	0.0418845	0.0454803	0.0429144	0.0408847	0.0332715	0.0310942
		C23:0	0.00875013	0.005	0.005	0.00977887	0.005	0.00546024	0.00869412	0.005	0.005	0.005	0.005	0.005	0.00605401	0.005	0.005	0.005	0.00509098	0.005	0.005	0.005	0.00521393	0.00764468	0.005	0.005	0.00860583	0.005	0.005	0.005	0.005	0.005	0.005	0.005	0.005	0.005	0.005	0.00524091	0.005	0.005	0.00515473	0.0064551	0.00535354	0.00778203	0.005	0.00598469
		C24:0	0.0259903	0.0209044	0.0233915	0.0437062	0.0219964	0.0212949	0.0231627	0.0274286	0.0227438	0.0262322	0.0261073	0.0220286	0.0225991	0.00501911	0.00588247	0.0247691	0.0279514	0.0247691	0.0235424	0.0260228	0.0295673	0.0264261	0.0221445	0.0208628	0.019204	0.0169684	0.0157984	0.0217139	0.0151582	0.0169645	0.0190254	0.0185952	0.0246838	0.0271823	0.0212455	0.030683	0.0220278	0.0257854	0.0282356	0.0306177	0.0341766	0.0294025	0.0272923	0.0229408
		C26:0	0.0123587	0.00904459	0.0125008	0.00671039	0.00788203	0.00914857	0.0117954	0.00724913	0.00605449	0.00976082	0.00865389	0.00897572	0.0104661	0.010783	0.00816829	0.0127864	0.010182	0.00926159	0.00990299	0.0102238	0.0114091	0.010734	0.00551893	0.00810026	0.005	0.005	0.00542782	0.00687317	0.00790574	0.00758745	0.00688374	0.00771327	0.00991795	0.00911124	0.00869521	0.0115533	0.00937139	0.0100741	0.00909469	0.0116482	0.0134651	0.0121045	0.0124689	0.0102453
		Sum SFA	22.7091	29.3376	27.2852	26.5544	21.4034	25.1231	26.919	24.5467	23.7674	25.2808	26.2473	24.2055	22.9844	23.3448	25.3345	24.6794	23.9174	25.5293	21.9488	27.3522	24.6838	28.0862	24.7833	25.5457	25.1907	23.7479	31.5667	25.5216	25.2275	26.4064	24.7018	25.0544	27.3698	25.8038	23.8416	26.9582	24.8344	24.355	25.3959	27.1902	26.4594	24.4861	22.2315	25.7882
	Monounsaturated - fatty acids (MUFA)	C14:1cis-9	0.040203	0.0470201	0.0362134	0.0505327	0.056415	0.0390728	0.0536505	0.0230608	0.025985	0.0517142	0.069591	0.0471407	0.0443209	0.0326764	0.0493835	0.0489975	0.0420892	0.0450934	0.0408563	0.053619	0.0568138	0.0470724	0.0207046	0.0256508	0.0224948	0.0149313	0.0733718	0.0219908	0.0156082	0.0338346	0.0171536	0.0173218	0.0282712	0.0219737	0.0254802	0.0201611	0.0220536	0.0197679	0.0296721	0.0356701	0.015879	0.0180779	0.0285709	0.0338194
		C16:1cis-9	3.12719	3.27014	3.22465	4.14835	4.62654	3.31717	3.40882	2.16071	2.37998	3.35687	4.94465	4.99319	4.82934	3.87341	4.74848	5.12517	4.35718	4.01461	4.44479	4.34716	4.80139	4.20102	2.62337	2.82132	2.65202	2.016	5.59556	2.70729	2.44188	3.54072	2.43679	2.39578	3.00275	2.20023	3.13313	2.29555	2.44802	2.13921	2.3563	2.69616	1.54777	1.7901	3.30739	3.193
		C17:1cis-9	0.129874	0.148809	0.150566	0.153663	0.18453	0.154808	0.170632	0.156177	0.134826	0.141672	0.150826	0.170641	0.175579	0.163019	0.164498	0.17863	0.173976	0.161232	0.16311	0.160767	0.156299	0.161847	0.15313	0.160026	0.148858	0.145059	0.182014	0.143669	0.151572	0.154619	0.143067	0.151828	0.137777	0.120551	0.157466	0.135212	0.152142	0.139893	0.124185	0.13262	0.126659	0.120862	0.159813	0.152474
		C18:1trans-9	0.0357034	0.0320672	0.0402431	0.0267528	0.0258974	0.0311608	0.0190168	0.0271079	0.0210372	0.109034	0.104875	0.0319073	0.0288192	0.0327916	0.0166643	0.0361436	0.0286038	0.0420681	0.0242344	0.0331185	0.0334018	0.0391941	0.0602492	0.0359396	0.0360974	0.0283216	0.0335756	0.0303654	0.0340793	0.036942	0.0373052	0.0438486	0.0328403	0.0427399	0.0490493	0.0488537	0.0352488	0.0478153	0.0487852	0.039632	0.04214	0.0259346	0.030225	0.0247032
		C18:1trans-11	0.0633817	0.0698861	0.0721283	0.0734968	0.0501498	0.0638901	0.0737378	0.0594134	0.0550344	0.110741	0.0529944	0.0693293	0.0488645	0.0539186	0.0756434	0.0727265	0.0525502	0.0760572	0.0531961	0.0531899	0.0539715	0.0719156	0.0328439	0.082579	0.0776562	0.0717872	0.0630781	0.0812035	0.0674021	0.06094	0.0671039	0.0725683	0.0722617	0.071637	0.0843472	0.0790792	0.0778796	0.066268	0.10503	0.0941573	0.0841988	0.0717349	0.0485127	0.0661067
		C18:1cis-9	32.8335	27.0877	29.6014	30.1998	30.7905	29.0658	28.1741	27.8915	28.5417	27.0216	29.8577	31.9422	32.3957	34.9261	33.4992	35.0565	33.8249	30.1474	32.5427	30.8209	30.2537	30.4153	26.492	31.3018	31.1735	29.1361	27.1637	29.5849	28.1405	29.454	29.7044	30.6916	28.9291	32.9461	37.8548	34.8591	33.9707	33.8385	32.1808	33.4228	31.819	33.3561	36.2719	31.1513
		C18:1cis-11	3.04932	1.62295	2.47361	2.45237	2.45283	2.39421	2.04382	2.14374	2.11084	1.79794	2.21272	2.649	2.69798	2.42592	2.57344	2.74559	2.34615	2.07494	2.63329	2.19304	2.225	2.07534	2.70961	2.91237	3.20771	3.18616	3.2112	3.16204	3.45634	3.14566	2.80402	3.34886	2.7868	2.50469	3.31174	2.84722	2.90414	2.92332	2.89015	3.07109	2.7638	3.05839	3.10849	2.86354
		C20:1cis-11	0.614446	0.394223	0.468264	0.661707	0.623207	0.765429	0.494364	0.500531	0.691513	0.597281	0.489356	0.791981	0.743466	0.867555	0.835869	0.713551	0.778904	0.767017	0.859091	0.683928	0.838158	0.797387	0.433511	0.558071	0.485376	0.617965	0.515495	0.599534	0.466705	0.517498	0.594938	0.541788	0.600947	0.694279	0.640029	0.761269	0.685381	0.886208	0.86557	0.903929	0.967581	0.955282	0.91612	0.785751
		C22:1cis-13	0.035803	0.0237391	0.0282263	0.0374191	0.0421409	0.0630978	0.0362493	0.0261457	0.0362758	0.0415989	0.0338358	0.0452108	0.0470784	0.0551995	0.0481837	0.0435863	0.047874	0.043914	0.0488489	0.0356589	0.0493912	0.0522198	0.0227584	0.0300615	0.0205216	0.0302132	0.0282424	0.028834	0.0250437	0.0258971	0.0333425	0.0261861	0.0385568	0.0548946	0.0376149	0.0570601	0.0472002	0.0621401	0.0569746	0.0637814	0.0630953	0.06348	0.0514664	0.045936
		C24:1cis-15	0.00861177	0.005	0.005	0.005	0.00810293	0.0098659	0.00839566	0.005	0.00950024	0.0321926	0.0068717	0.0112166	0.00908102	0.0105923	0.0114914	0.00804359	0.0111624	0.0155684	0.0115178	0.0126616	0.0115431	0.00954981	0.005	0.005	0.005	0.00566731	0.00520302	0.00661293	0.005	0.00512221	0.0068453	0.00588418	0.00833835	0.0115187	0.00829269	0.012075	0.00919053	0.0114765	0.0127067	0.0134642	0.0134317	0.0137803	0.00945189	0.00919615
		Sum MUFA	39.938	32.6965	36.0995	37.8081	38.8603	35.9045	34.4828	32.9926	34.0067	33.2606	37.9235	40.7519	41.0202	42.4412	42.0228	44.0289	41.6634	37.3879	40.8216	38.3941	38.4796	37.8709	32.5526	37.9308	37.8283	35.2522	36.8714	36.3665	34.8037	36.9753	35.845	37.2957	35.6376	38.6686	45.3019	41.1155	40.3519	40.1346	38.6702	40.4733	37.4435	39.4737	43.9319	38.3258
	Polyunsaturated - Fatty acids (PUFA)	C18:2trans-9,trans-12	0.0144341	0.0153523	0.0164129	0.0155506	0.0118207	0.0148122	0.01478	0.0162902	0.0110487	0.0192331	0.0145745	0.0149616	0.0131014	0.0130533	0.0138693	0.0160346	0.0120072	0.0179111	0.0112188	0.0116977	0.0157649	0.0181893	0.0209341	0.0173577	0.0182492	0.0215947	0.021383	0.0176534	0.0183812	0.0166875	0.0165848	0.0194651	0.0166888	0.0132334	0.015656	0.0163327	0.0146753	0.0154974	0.0209746	0.0174349	0.0189955	0.0152654	0.0129879	0.0162492
		C18:2n-6 (LA)	33.0648	34.2363	32.817	32.4968	36.7922	36.0296	34.0869	38.693	38.7304	37.642	31.717	32.2945	33.0518	31.4953	29.7622	28.9787	31.7099	34.3159	34.6334	31.2969	33.7773	30.9831	38.991	33.2766	33.4334	37.5395	27.4942	34.5533	36.68	33.384	36.5451	34.1889	33.6815	32.8696	28.2722	29.143	31.9265	32.6222	33.2191	29.5106	33.0183	32.9271	30.9043	32.7782
		C18:3n-6	0.0797917	0.0912368	0.10556	0.083617	0.0859174	0.0902652	0.102182	0.101065	0.0787362	0.104047	0.100154	0.0890475	0.087426	0.0814896	0.0960045	0.0877284	0.0876289	0.102961	0.0725537	0.112527	0.101458	0.107642	0.0766396	0.0606555	0.0703488	0.0718917	0.076167	0.0841129	0.0676254	0.0602887	0.0712665	0.082104	0.071692	0.057268	0.0602218	0.0634688	0.0632818	0.0592839	0.0510901	0.0642695	0.0590897	0.0703204	0.0622179	0.0647569
		C18:3n-3 (LNA)	1.66425	2.31826	2.63351	2.07567	1.99846	1.99566	2.17315	2.73173	2.58206	2.67546	2.35625	1.98675	2.04539	1.86668	1.97717	1.63831	1.95424	2.0429	1.85706	2.10343	2.15205	2.19095	2.74393	2.28095	2.44984	2.39381	2.61367	2.341	2.39138	2.2641	2.03752	2.37017	2.25385	1.89771	1.77837	1.95759	2.0052	1.93407	1.89712	1.75955	2.04607	1.95412	2.01638	2.22206
		C18:2cis-9,trans-11 (CLA)	0.0581294	0.0552268	0.0518032	0.0765312	0.10061	0.081486	0.0788894	0.0596068	0.0443438	0.0659845	0.0515378	0.0570103	0.0611794	0.0511482	0.0473739	0.0672852	0.037149	0.0610784	0.0588721	0.0448224	0.0536564	0.0423961	0.0536403	0.0494149	0.0580512	0.0526586	0.0466113	0.05637	0.0429916	0.0535047	0.065163	0.0662772	0.0471214	0.044061	0.04219	0.0484644	0.0514965	0.0367113	0.0501108	0.0488705	0.0413083	0.04025	0.0349551	0.037162
		C18:4n-3	0.010892	0.0151683	0.0169014	0.0139805	0.0109606	0.0136452	0.0156754	0.0129151	0.00936074	0.0151936	0.014129	0.0111955	0.0107199	0.0103009	0.0137691	0.0101127	0.011664	0.0135847	0.00844094	0.016794	0.0155187	0.0190714	0.0077678	0.00849856	0.0155694	0.00726043	0.0085455	0.0141934	0.0146916	0.0106309	0.0139443	0.00945636	0.0139215	0.00575746	0.00692148	0.00819043	0.00793929	0.00792301	0.0070254	0.00983655	0.00788213	0.00993081	0.00733787	0.00895625
		C20:2n-6	0.278942	0.172203	0.153885	0.170326	0.155145	0.16923	0.227332	0.147299	0.155519	0.13145	0.175554	0.147305	0.172402	0.153132	0.1617	0.132869	0.149343	0.13953	0.172506	0.141255	0.155683	0.157683	0.158018	0.15881	0.159392	0.202173	0.155342	0.199495	0.161538	0.167134	0.182382	0.190172	0.19175	0.177792	0.163213	0.173845	0.19141	0.21156	0.19946	0.229578	0.218377	0.255036	0.210005	0.182208
		C20:3n-9	0.068313	0.0216913	0.0547701	0.0422215	0.0307244	0.0308717	0.0382801	0.0390913	0.0348993	0.0208159	0.0514778	0.0363499	0.0396143	0.0416461	0.0518183	0.0405897	0.0436391	0.0292718	0.0326038	0.0362	0.0370008	0.036721	0.0339741	0.0458595	0.0587959	0.0394399	0.0739042	0.0476151	0.0388588	0.040299	0.0341535	0.0538275	0.040904	0.0413318	0.072867	0.0635049	0.0502305	0.0552947	0.0394965	0.0549782	0.0453474	0.0554657	0.054475	0.0453954
		C20:3n-6	0.337658	0.168652	0.13674	0.142952	0.117493	0.121249	0.293005	0.118063	0.122392	0.108152	0.219715	0.0956887	0.121027	0.103887	0.100343	0.0718478	0.0992175	0.0658823	0.0951961	0.0902791	0.100611	0.102188	0.129064	0.123223	0.139164	0.147052	0.180162	0.157439	0.150296	0.127605	0.125487	0.14517	0.128384	0.111474	0.104961	0.0781883	0.107991	0.122541	0.0884065	0.130856	0.11056	0.145337	0.108022	0.101868
		C20:3n-3	0.0247339	0.0222395	0.0187467	0.0194212	0.0158675	0.0150531	0.0249599	0.0176647	0.0170009	0.0137839	0.0208636	0.016224	0.0191334	0.0148882	0.0174524	0.0135412	0.0155105	0.0143795	0.0162256	0.0165733	0.0179772	0.0182941	0.0179279	0.0169594	0.0189494	0.0205277	0.0198596	0.0208964	0.0194377	0.0172171	0.0182452	0.0221012	0.0188461	0.0164737	0.0154923	0.0146433	0.0187945	0.0180367	0.0177136	0.0189827	0.019789	0.0213633	0.0213807	0.0200908
		C20:4n-6	0.610118	0.416736	0.367914	0.271252	0.239173	0.231755	0.652733	0.299011	0.257674	0.413656	0.531606	0.184048	0.208895	0.221611	0.242869	0.150789	0.19009	0.186546	0.153825	0.239429	0.233972	0.23593	0.261185	0.282796	0.317085	0.287675	0.438905	0.323576	0.22438	0.269176	0.198006	0.283866	0.287459	0.17015	0.2023	0.225407	0.237097	0.253869	0.215824	0.297286	0.301677	0.332446	0.259176	0.242666
		C22:2n-6	0.005	0.005	0.005	0.005	0.005	0.005	0.005	0.005	0.005	0.005	0.005	0.005	0.005	0.005	0.005	0.005	0.005	0.005	0.005	0.005	0.005	0.005	0.005	0.005	0.005	0.005	0.005	0.005	0.005	0.005	0.005	0.005	0.005	0.005	0.005	0.005	0.005	0.005	0.005	0.005	0.005	0.005	0.005	0.005
		C20:5n-3 (EPA)	0.0274127	0.0307594	0.0246714	0.015851	0.00944246	0.0120232	0.0374431	0.0177614	0.0117695	0.0158448	0.0293547	0.0128203	0.016777	0.017781	0.0178153	0.00742774	0.0102159	0.00808226	0.0103611	0.0144775	0.0164818	0.0132513	0.0102117	0.012817	0.0157667	0.014047	0.0320256	0.020803	0.011362	0.0131175	0.00947811	0.017722	0.0148264	0.00645395	0.007576	0.0078413	0.00938616	0.008438	0.00759815	0.0099069	0.0108792	0.0116191	0.00905103	0.0122924
		C22:4n-6	0.254899	0.0644319	0.0355576	0.0456518	0.0338923	0.0361339	0.14028	0.0359911	0.0317558	0.0318958	0.107411	0.0292104	0.0398368	0.0365478	0.0350213	0.0229967	0.0307344	0.0227117	0.0287538	0.033529	0.0364613	0.029455	0.0291207	0.034686	0.0364984	0.0363618	0.063365	0.0503477	0.0326728	0.0358159	0.0294106	0.0354605	0.0439662	0.0263193	0.0247733	0.0290859	0.029967	0.0355109	0.025321	0.0465356	0.0390426	0.049484	0.0342884	0.0332085
		C22:5n-6	0.244937	0.0453835	0.0207864	0.0379755	0.0179637	0.0223709	0.135667	0.0311295	0.0213953	0.0209561	0.0898805	0.00979115	0.0145898	0.0135354	0.0158139	0.00817502	0.0116678	0.0103159	0.0108452	0.0152206	0.0183791	0.0119342	0.0200735	0.0233868	0.0303305	0.0315041	0.0564671	0.0349531	0.0177479	0.023091	0.0154509	0.0268608	0.0322626	0.0170945	0.0211506	0.0221114	0.0188904	0.0326864	0.01903	0.032979	0.0340284	0.0358073	0.0210853	0.0239196
		C22:5n-3 (DPA)	0.114527	0.0461313	0.0248297	0.0209128	0.0237542	0.0173282	0.0775982	0.0210449	0.0212558	0.0179635	0.050184	0.0147048	0.0226242	0.0204974	0.020223	0.00892605	0.0121844	0.00992176	0.0154101	0.0142629	0.0215328	0.0157888	0.0162527	0.0156722	0.0189176	0.0176325	0.0417484	0.0287172	0.020161	0.018748	0.0146476	0.0197959	0.0186724	0.0113559	0.00849232	0.00905322	0.0127966	0.0129026	0.00939492	0.0167138	0.0122271	0.018053	0.0103253	0.0140325
		C22:6n-3 (DHA)	0.499095	0.246138	0.136129	0.1088	0.0928265	0.0909397	0.499328	0.119041	0.0962394	0.162076	0.299502	0.04313	0.0708997	0.0724947	0.0692544	0.0362788	0.0440275	0.0418053	0.0523124	0.0663428	0.0827603	0.0602673	0.0943725	0.115814	0.140653	0.11673	0.239555	0.161533	0.0773043	0.116919	0.0763284	0.11858	0.130739	0.0615264	0.0600582	0.0655194	0.067914	0.0837818	0.0662725	0.0880584	0.113404	0.0986319	0.0705727	0.0828805
		Sum PUFA	37.3529	37.9659	36.6152	35.6376	39.7362	38.9725	38.5982	42.4607	42.2258	41.4586	35.8292	35.0427	35.9955	34.214	32.6427	31.2916	34.4192	37.0828	37.2296	34.2537	36.8366	34.0429	42.6641	36.5235	36.981	40.9999	31.5619	38.112	39.9688	36.6183	39.4532	37.65	36.9926	35.5276	30.8564	31.9263	34.8136	35.5103	35.9339	32.3365	36.097	36.0402	33.8366	35.886
		Sum n-3 PUFA	2.34091	2.6787	2.85479	2.25464	2.15132	2.14465	2.82816	2.92015	2.73768	2.90032	2.77028	2.08482	2.18555	2.00264	2.11568	1.7146	2.04784	2.13068	1.95981	2.23188	2.30632	2.31762	2.89046	2.45071	2.6597	2.57001	2.9554	2.58714	2.53433	2.44073	2.17017	2.55782	2.45086	1.99928	1.87691	2.06284	2.12203	2.06515	2.00512	1.90305	2.21025	2.11372	2.13504	2.36032
		Sum n-6 PUFA	34.8711	35.1949	33.6374	33.2486	37.4418	36.7006	35.6381	39.4255	39.3978	38.4522	32.9413	32.8495	33.696	32.1055	30.414	29.4531	32.2785	34.8438	35.167	31.9291	34.4238	31.6279	39.6651	33.9602	34.1863	38.3162	28.4646	35.4032	37.3342	34.0671	37.1671	34.9526	34.437	33.4297	28.8488	29.7352	32.5752	33.3377	33.8182	30.3121	33.7811	33.8155	31.5991	33.4268
Ovarian fat	Saturated fatty acids (SFA)	C10:0	0.015783	0.0252752	0.0175979	0.0166521	0.0167403	0.0215401	0.0217185	0.0129578	0.0185847	0.0219903	0.0211278	0.0140358	0.0117348	0.0132268	0.0168534	0.0143353	0.0145605	0.0174846	0.0136471	0.019874	0.0164559	0.0191043	0.0170621	0.0118949	0.0126854	0.01828	0.0296351	0.0167224	0.0180081	0.0136808	0.0131124	0.0131828	0.018804	0.0157239	0.0110032	0.014758	0.0126446	0.0122588	0.0130208	0.0149659	0.0138319	0.0134827	0.0132957	0.0139399
		C11:0	0.005	0.005	0.005	0.005	0.005	0.005	0.005	0.005	0.005	0.005	0.005	0.005	0.005	0.005	0.005	0.005	0.005	0.005	0.005	0.005	0.005	0.005	0.005	0.005	0.005	0.005	0.005	0.005	0.005	0.005	0.005	0.005	0.005	0.005	0.005	0.005	0.005	0.005	0.005	0.005	0.005	0.005	0.005	0.005
		C12:0	0.0658719	0.0781561	0.054625	0.0628577	0.0609324	0.101481	0.0780828	0.0449891	0.0834946	0.0667877	0.068598	0.0614122	0.0511343	0.0563419	0.0663548	0.0544342	0.0594164	0.0618628	0.06487	0.0639471	0.0601782	0.0597	0.0771614	0.0532352	0.048978	0.0963969	0.0792299	0.055719	0.0864028	0.0583837	0.0494704	0.0425015	0.0688631	0.0590967	0.0432118	0.0473859	0.048396	0.0458135	0.0482998	0.0547236	0.0467709	0.0530879	0.0505561	0.050387
		C13:0	0.005	0.005	0.005	0.005	0.005	0.005	0.005	0.005	0.005	0.005	0.005	0.005	0.005	0.005	0.005	0.005	0.005	0.005	0.005	0.005	0.005	0.005	0.005	0.005	0.005	0.005	0.005	0.005	0.005	0.005	0.005	0.005	0.005	0.005	0.005	0.005	0.005	0.005	0.005	0.005	0.005	0.005	0.005	0.005
		C14:0	1.00036	1.2664	1.04857	1.09931	1.03721	1.21021	1.28932	0.876686	1.06646	1.09917	1.11158	1.01777	0.998768	0.904349	1.12483	1.05485	0.962265	1.11712	0.933814	1.26385	1.14498	1.17791	0.850769	0.742642	0.852338	0.870653	1.46489	0.99048	0.923516	0.860416	0.85599	0.82943	1.01069	1.02469	0.824823	0.874866	0.836366	0.812841	0.84088	1.02736	0.891679	0.856158	0.846517	0.99007
		C15:0	0.124411	0.122615	0.141538	0.126896	0.152627	0.159554	0.155411	0.174442	0.147112	0.136541	0.131087	0.134249	0.149352	0.122582	0.117186	0.117661	0.129747	0.132715	0.130399	0.121192	0.118283	0.111827	0.175893	0.154745	0.142708	0.16109	0.15551	0.145263	0.164589	0.156893	0.156068	0.149978	0.144953	0.126653	0.116116	0.129108	0.146547	0.141289	0.135927	0.124176	0.149095	0.14729	0.131222	0.14227
		C16:0	19.6639	21.6447	22.5709	21.5223	19.34	21.8876	21.9119	20.0765	20.386	20.6272	21.8649	21.3615	21.911	21.2192	22.7166	21.7408	21.0877	21.7108	20.4726	22.7407	22.1147	22.2551	21.0384	21.0212	22.2336	20.2072	27.859	23.0968	22.2859	21.6138	20.5241	21.9253	22.563	20.9532	19.869	21.8102	20.7512	20.4068	20.5365	21.3644	20.8976	19.5297	19.991	21.8644
		C17:0	0.182144	0.219151	0.203148	0.182708	0.185827	0.212007	0.234817	0.286574	0.211003	0.21889	0.166942	0.159274	0.0114466	0.16242	0.144831	0.15462	0.176454	0.0074584	0.1677	0.171783	0.156408	0.175423	0.203605	0.202268	0.187105	0.210066	0.169025	0.177824	0.210602	0.193943	0.206219	0.195194	0.179094	0.00832894	0.181719	0.20997	0.232499	0.00892893	0.227008	0.205374	0.264298	0.241366	0.201076	0.202419
		C18:0	3.4116	6.23192	3.79784	3.71488	2.51539	3.33792	4.91227	4.66286	3.34785	5.23244	2.98264	2.44199	2.44835	2.55228	2.58558	3.14362	2.70355	3.96929	2.5344	3.74785	3.17843	4.08568	2.50734	2.7192	2.83273	2.97756	2.96866	2.82046	2.64487	2.51733	3.01023	2.82438	2.84078	4.42003	3.21239	4.44331	3.90555	4.06091	4.29587	4.64822	5.33806	4.72219	3.63624	3.73271
		C20:0	0.124039	0.100518	0.0857125	0.113619	0.130061	0.159956	0.114218	0.101108	0.12974	0.171241	0.117029	0.124324	0.114505	0.153409	0.122977	0.12064	0.133401	0.140579	0.140247	0.112202	0.138441	0.13522	0.100768	0.0978681	0.0890465	0.110486	0.085249	0.099574	0.0804303	0.0861026	0.134873	0.0953439	0.124534	0.149989	0.0953322	0.113902	0.10395	0.151199	0.135324	0.136932	0.135236	0.125523	0.125722	0.123039
		C21:0	0.0199799	0.005	0.00774431	0.005	0.005	0.00751092	0.0050964	0.00752322	0.00644544	0.005	0.00760248	0.00592101	0.00659109	0.00542636	0.00665043	0.005	0.00556469	0.00695897	0.00512003	0.00573049	0.005	0.00553061	0.00800615	0.0072833	0.00792366	0.00653267	0.0088686	0.00827671	0.0215596	0.00644529	0.00705273	0.0082184	0.00641362	0.0247161	0.00618544	0.00689343	0.00638048	0.0239017	0.00680934	0.00565272	0.0065679	0.0203314	0.0064204	0.0037754
		C22:0	0.0424779	0.038326	0.0242787	0.0297368	0.0369524	0.0451385	0.0425256	0.0310696	0.0387751	0.0474604	0.0413333	0.041539	0.0303911	0.0455444	0.034401	0.0322044	0.0383717	0.047959	0.0385207	0.0361499	0.0371611	0.0345673	0.0289783	0.0282941	0.0274821	0.0310414	0.0245892	0.0303714	0.0233107	0.0251173	0.0386481	0.0291029	0.0367485	0.0592365	0.035939	0.0427995	0.033856	0.0557232	0.0472044	0.0517642	0.0437287	0.0539606	0.0399679	0.0361865
		C23:0	0.00735631	0.010413	0.005	0.005	0.00675641	0.00800727	0.00835026	0.00723772	0.00905892	0.00946758	0.0120377	0.00680686	0.005	0.00645169	0.005	0.00784433	0.00848635	0.00878706	0.00672757	0.00543285	0.005	0.0086232	0.00709259	0.00647106	0.00527335	0.00546096	0.00775948	0.00980461	0.00582459	0.005	0.00633124	0.0100367	0.005	0.00835601	0.00829243	0.00642567	0.005	0.00976709	0.005	0.0258313	0.0139494	0.00968865	0.00668089	0.005
		C24:0	0.0261243	0.0303917	0.0171699	0.0173226	0.0175979	0.0331094	0.0363217	0.0285452	0.0282016	0.0398063	0.036706	0.0359857	0.005	0.005	0.0293323	0.005	0.0263945	0.041556	0.0273394	0.0321412	0.0277711	0.0254267	0.0216498	0.0184633	0.0116075	0.0222885	0.0197187	0.026094	0.0231052	0.0203158	0.0268571	0.0222319	0.027932	0.0480155	0.0239193	0.00530782	0.0253224	0.0391083	0.0358631	0.00968555	0.0349866	0.0497893	0.0289028	0.0252512
		C26:0	0.0150757	0.0177965	0.005	0.005	0.0102334	0.0149853	0.0216891	0.0151416	0.0105963	0.0197929	0.0183942	0.0214903	0.0114256	0.0182509	0.0126097	0.00832409	0.0105164	0.0225778	0.00956993	0.0154584	0.00816299	0.00939145	0.00965057	0.00605488	0.0114028	0.00596642	0.00855734	0.0111318	0.0117725	0.00938186	0.0111911	0.0105502	0.0105103	0.0305274	0.00860664	0.0139692	0.0134967	0.0197623	0.0181963	0.0187183	0.0153959	0.0341469	0.0116228	0.0132176
		Sum SFA	24.7042	29.7981	27.981	26.9053	23.5214	27.2031	28.8389	26.3292	25.4895	27.6995	26.5864	25.4313	25.757	25.2673	26.9866	26.462	25.3606	27.2901	24.549	28.3419	27.0142	28.1089	25.051	25.0728	26.4667	24.726	32.8879	27.4933	26.504	25.5699	25.044	26.1571	27.0404	26.9319	24.4397	27.722	26.1199	25.7907	26.347	27.6902	27.8539	25.8606	25.0929	27.2069
	Monounsaturated - fatty acids (MUFA)	C14:1cis-9	0.0428175	0.0479021	0.0389951	0.048034	0.0623513	0.0450874	0.0496605	0.0212273	0.0416448	0.0380582	0.0627795	0.059536	0.061683	0.0455917	0.0661525	0.0515306	0.0468978	0.0460178	0.0461254	0.0627528	0.0628408	0.0521272	0.0312373	0.0220144	0.0288124	0.0228164	0.0924079	0.0399014	0.0335993	0.0335983	0.0282271	0.0279975	0.0413931	0.0278609	0.0296827	0.019939	0.0185595	0.0157026	0.0195609	0.0292307	0.0147179	0.0150803	0.0238362	0.0319382
		C16:1cis-9	3.12525	3.28365	2.99097	3.7045	4.41603	3.51924	3.17007	1.82881	3.03215	2.65026	4.59205	4.92017	0.718822	4.4406	5.21982	4.72608	4.01458	3.4818	4.16945	4.27761	4.59662	3.97613	3.2976	2.7278	3.14524	2.47236	5.88983	3.74955	3.684	3.66494	3.08264	3.05058	3.73865	2.15903	3.0649	2.09931	2.08113	1.71078	2.16144	2.51606	1.40853	1.58773	2.49891	2.77307
		C17:1cis-9	0.125038	0.154628	0.1449	0.147607	0.179591	0.153116	0.163555	0.138864	0.14541	0.133224	0.154179	0.159015	0.179212	0.155992	0.156254	0.16061	0.161543	0.147524	0.148198	0.151129	0.145794	0.152172	0.160631	0.1565	0.150359	0.141348	0.177126	0.150512	0.163569	0.160709	0.143576	0.15458	0.147972	0.109327	0.146227	0.130266	0.140761	0.123945	0.120441	0.133634	0.120555	0.117299	0.136465	0.141436
		C18:1trans-9	0.101956	0.0274574	0.0337484	0.0291333	0.0205083	0.0738902	0.0311665	0.0238219	0.0329731	0.0765739	0.0618902	0.0955509	0.0407026	0.0329368	0.0370911	0.027457	0.0328866	0.0245048	0.0281903	0.0320508	0.0218929	0.0311062	0.0308519	0.0272839	0.0358185	0.0218374	0.0911804	0.0323992	0.100564	0.026132	0.0249642	0.0318565	0.0270905	0.0304688	0.0447151	0.0419908	0.0389729	0.0333723	0.0400072	0.0394627	0.0337842	0.094897	0.0296182	0.0279618
		C18:1trans-11	0.0578366	0.0522771	0.0564474	0.0610293	0.0566967	0.0698757	0.0659298	0.0698878	0.0752215	0.0801109	0.0481838	0.0430349	0.0586502	0.0520986	0.0666444	0.0760517	0.0665573	0.0610524	0.0605744	0.0588044	0.0535233	0.0526054	0.0617936	0.0680066	0.0709991	0.0695336	0.0420502	0.058634	0.0466954	0.0552101	0.0681966	0.0748322	0.0635847	0.078791	0.0714345	0.0781149	0.0698569	0.0815464	0.0709367	0.077025	0.0682148	0.0533985	0.0777713	0.0571932
		C18:1cis-9	31.9697	29.9724	29.2475	29.9779	29.5589	27.9719	28.7236	26.6842	28.6089	27.9425	28.911	30.9292	32.5539	32.9203	32.1855	33.9022	32.2133	29.3215	30.8812	29.7571	29.5681	30.5142	26.9782	31.3461	31.9065	28.2496	26.0661	28.3215	27.8381	29.2819	28.8966	30.11	28.4461	32.0753	37.0397	33.6479	32.2811	32.5597	30.7809	32.3384	30.3848	32.0732	33.8122	29.931
		C18:1cis-11	2.99235	1.58613	2.39252	2.41494	2.30999	2.26514	1.95875	1.99877	2.03602	1.78955	2.1974	2.53964	2.69555	2.26522	2.4674	2.61999	2.25354	1.97346	2.47412	2.07251	2.06523	2.02243	2.60848	2.97445	3.21974	2.93012	3.00453	2.94807	3.17612	3.21378	2.60801	3.17338	2.60393	2.45562	3.21052	2.76986	2.82987	2.88733	2.86257	3.04194	2.70213	2.99083	2.89557	2.79652
		C20:1cis-11	0.720909	0.403228	0.497392	0.717036	0.675901	0.780581	0.524812	0.542884	0.668572	0.736813	0.545677	0.831281	0.765741	0.909409	0.831802	0.747564	0.82925	0.798859	0.941543	0.651498	0.897019	0.817671	0.537525	0.61461	0.610456	0.724317	0.465099	0.600038	0.469777	0.549474	0.65003	0.585298	0.602812	0.748319	0.717283	0.723263	0.673687	0.943918	0.841967	0.858479	0.963782	0.884307	0.958489	0.789717
		C22:1cis-13	0.0515413	0.0229235	0.0309993	0.0420213	0.0501378	0.06981	0.0427314	0.0300127	0.0367994	0.0608163	0.0420469	0.0519561	0.0490413	0.0641226	0.0522289	0.048337	0.0547115	0.048807	0.0599006	0.0343151	0.060006	0.0587201	0.0354264	0.0343289	0.0327145	0.0420689	0.0267285	0.000228833	0.0288146	0.0287367	0.0424947	0.0307773	0.0429007	0.0616549	0.0474813	0.0568678	0.0473236	0.0721727	0.0573454	0.0612854	0.0637624	0.058191	0.0589907	0.0470286
		C24:1cis-15	0.005	0.005	0.005	0.005	0.005	0.005	0.005	0.005	0.005	0.005	0.005	0.005	0.005	0.005	0.005	0.005	0.005	0.005	0.005	0.005	0.005	0.005	0.005	0.005	0.005	0.005	0.005	0.005	0.005	0.005	0.005	0.005	0.005	0.005	0.005	0.005	0.005	0.005	0.005	0.005	0.005	0.005	0.005	0.005
		Sum MUFA	39.1874	35.5506	35.4335	37.1422	37.3301	34.9486	34.7303	31.3385	34.6777	33.5079	36.6152	39.6294	37.1233	40.8863	41.0829	42.3598	39.6732	35.9036	38.8093	37.0978	37.471	37.6772	33.7418	37.9711	39.2006	34.674	35.8551	35.9008	35.5412	37.0145	35.5447	37.2393	35.7144	37.7464	44.3719	39.5675	38.1812	38.4285	36.9551	39.0955	35.7603	37.8749	40.4918	36.5959
	Polyunsaturated - Fatty acids (PUFA)	C18:2trans-9,trans-12	0.0167686	0.00972449	0.0166359	0.0165046	0.0105244	0.0199707	0.0145052	0.0191637	0.0159143	0.0157167	0.0197225	0.0121387	0.0143202	0.0116454	0.0160065	0.0137732	0.0161925	0.0148932	0.0144038	0.0144374	0.0126207	0.0149495	0.0168362	0.0180472	0.0204658	0.0180016	0.0163563	0.0199401	0.0133057	0.0162697	0.0165415	0.0220716	0.0171101	0.0178129	0.0136677	0.0186348	0.0183475	0.0181658	0.0189402	0.0156187	0.0162322	0.0106871	0.0147779	0.0161553
		C18:2n-6 (LA)	31.9001	31.1859	32.917	32.6869	36.105	34.9557	32.2699	38.5439	36.637	35.3387	32.8339	32.3212	34.0457	31.181	29.1453	28.8529	32.3628	34.0295	33.9219	31.5414	32.5683	31.1874	37.7703	33.6545	31.1794	37.2677	27.3659	32.9954	34.8461	33.9761	36.4741	33.2032	33.8256	32.7768	28.7327	29.8515	32.7207	32.8231	33.7851	30.2326	33.1173	33.0198	31.4608	33.0147
		C18:3n-6	0.0810137	0.0787917	0.0994449	0.0877531	0.0925316	0.090423	0.0967925	0.0939752	0.0785011	0.0942919	0.0926954	0.0855851	0.0904706	0.0810799	0.0938097	0.0866994	0.0794103	0.10079	0.0764917	0.106592	0.0941237	0.109146	0.0656471	0.0661102	0.0619942	0.0647381	0.0734301	0.0788417	0.0644897	0.0763003	0.0643176	0.074672	0.0754558	0.0669022	0.0579639	0.0654657	0.064316	0.0613679	0.0584636	0.0687031	0.0627951	0.0832188	0.0617606	0.10662
		C18:3n-3 (LNA)	1.74645	2.193	2.60858	2.13181	2.1176	2.0306	2.01899	2.82039	2.4322	2.4456	2.4018	1.92629	2.19338	1.92857	1.98994	1.69274	1.92832	2.0434	1.9228	2.18326	2.13945	2.19625	2.59344	2.32798	2.193	2.42453	2.62955	2.47371	2.27974	2.42827	2.09406	2.4199	2.4635	1.7948	1.72995	2.01745	2.10613	1.97986	2.03825	1.87587	2.12687	1.97966	2.08698	2.26631
		C18:2cis-9,trans-11 (CLA)	0.0566483	0.0453704	0.0485795	0.0756652	0.0965959	0.0811384	0.075515	0.0557329	0.0584417	0.0604079	0.0520537	0.0594984	0.0619232	0.0497955	0.0491434	0.0580574	0.0388533	0.0569109	0.0533989	0.045486	0.0482949	0.0388161	0.0541063	0.0453746	0.0602546	0.0501308	0.0484858	0.0551839	0.0462062	0.0510281	0.0681561	0.0629935	0.0449562	0.0478936	0.0403193	0.0476594	0.0499465	0.0397013	0.0463875	0.0459036	0.0375405	0.0426152	0.0354406	0.038696
		C18:4n-3	0.0117795	0.0112499	0.0184628	0.0129998	0.0136895	0.0123211	0.0143287	0.0140397	0.0109265	0.0161088	0.0152708	0.0122097	0.00911643	0.0114009	0.0153744	0.0106119	0.0108906	0.0148226	0.0110194	0.0177566	0.0155221	0.0190769	0.00818887	0.00901183	0.00801235	0.00649109	0.0138092	0.010653	0.0105763	0.00862638	0.00826061	0.0110374	0.0114342	0.00887939	0.00692782	0.00836408	0.0089493	0.00662543	0.00870792	0.00977258	0.00866981	0.00983656	0.00786591	0.00940871
		C20:2n-6	0.287311	0.182361	0.156029	0.175618	0.14994	0.155459	0.232445	0.147174	0.135485	0.150133	0.181719	0.138318	0.164135	0.136933	0.145167	0.12668	0.139412	0.136965	0.168016	0.132076	0.146774	0.153273	0.159505	0.168691	0.16477	0.193606	0.137045	0.180429	0.151484	0.169038	0.168443	0.176324	0.173905	0.18108	0.162346	0.167634	0.184419	0.214255	0.203404	0.228062	0.230319	0.250285	0.196123	0.17715
		C20:3n-9	0.0595389	0.0171821	0.0491002	0.0414223	0.0270308	0.0249999	0.0332834	0.0321014	0.0297675	0.0200216	0.0471244	0.029839	0.0340515	0.0333705	0.0438007	0.0323583	0.034443	0.0230631	0.0298166	0.0276314	0.0275354	0.029558	0.0287956	0.0481235	0.0564036	0.0317196	0.0687656	0.043429	0.0331225	0.0413965	0.0268693	0.0506937	0.0381272	0.036429	0.062683	0.0578707	0.045557	0.0558315	0.0393134	0.0533938	0.0437423	0.0536795	0.0477495	0.0431304
		C20:3n-6	0.298902	0.152086	0.116606	0.142542	0.10842	0.0983062	0.272089	0.101403	0.0885451	0.09827	0.195502	0.0766012	0.107307	0.0828782	0.0818787	0.0637142	0.0780251	0.0613351	0.0937605	0.0789723	0.0814818	0.0878508	0.105462	0.122692	0.116522	0.109958	0.157614	0.132955	0.127693	0.12974	0.100449	0.118616	0.109297	0.100128	0.0841319	0.0758316	0.10336	0.119948	0.095381	0.133915	0.123249	0.150085	0.0927987	0.0972965
		C20:3n-3	0.0253981	0.0240782	0.0186967	0.0200272	0.0142716	0.0134817	0.0261485	0.0187379	0.0153165	0.01588	0.0196237	0.0155484	0.0185872	0.0132859	0.0155114	0.0124915	0.0139595	0.0138803	0.016689	0.0160047	0.0150929	0.0189397	0.0176468	0.0173423	0.0174061	0.0191821	0.0173295	0.0329308	0.0179835	0.0189154	0.0148594	0.0207177	0.0174862	0.0163285	0.0141236	0.0151663	0.0195446	0.0187074	0.0193099	0.0201593	0.0216836	0.0240441	0.0191071	0.0198115
		C20:4n-6	0.58708	0.378662	0.334232	0.306809	0.25177	0.220444	0.591154	0.301264	0.211134	0.321922	0.443551	0.181115	0.232694	0.202877	0.222167	0.158483	0.17717	0.212534	0.197607	0.254794	0.227131	0.240791	0.236251	0.275826	0.255617	0.257161	0.402616	0.32526	0.224808	0.283128	0.218606	0.265615	0.276566	0.162198	0.183484	0.249646	0.250098	0.268809	0.246674	0.327224	0.36142	0.396377	0.257084	0.253905
		C22:2n-6	0.005	0.005	0.005	0.005	0.005	0.005	0.005	0.005	0.005	0.005	0.005	0.005	0.005	0.005	0.005	0.005	0.005	0.005	0.005	0.005	0.005	0.005	0.005	0.005	0.005	0.005	0.005	0.005	0.005	0.005	0.005	0.005	0.005	0.005	0.005	0.005	0.005	0.005	0.005	0.005	0.005	0.005	0.005	0.005
		C20:5n-3 (EPA)	0.0291329	0.0234744	0.0167639	0.0174433	0.0108258	0.00899267	0.0298826	0.0142	0.00864896	0.013266	0.0258759	0.00732918	0.005	0.0059272	0.005	0.005	0.005	0.005	0.00725839	0.0122936	0.00593864	0.005	0.010986	0.0134422	0.0124295	0.00953988	0.0240456	0.0185883	0.005	0.0138547	0.00968737	0.0133986	0.0122901	0.005	0.00558784	0.005	0.005	0.0102175	0.005	0.005	0.005	0.00818728	0.00699274	0.00548438
		C22:4n-6	0.238033	0.0642156	0.036096	0.0497148	0.0325035	0.0312116	0.132497	0.0323268	0.0251213	0.0330916	0.0976466	0.0258443	0.0437895	0.0276484	0.0300484	0.0225842	0.0241773	0.0267569	0.0364689	0.0346542	0.0357648	0.0282919	0.0311476	0.0361749	0.0382642	0.0302768	0.0558419	0.0520296	0.0345776	0.0375496	0.0307321	0.0362126	0.0356957	0.0270172	0.0255488	0.0326278	0.029026	0.0414574	0.0310163	0.0581229	0.0528325	0.0650027	0.0360863	0.029991
		C22:5n-6	0.197903	0.0397772	0.019235	0.0354857	0.01963	0.016489	0.122294	0.0245882	0.0131927	0.0202013	0.0805753	0.00417855	0.0128969	0.00870742	0.0119496	0.00576421	0.00835101	0.00809446	0.0125629	0.0134578	0.0140835	0.00937185	0.0168561	0.0248505	0.0286998	0.0219686	0.0434136	0.0303855	0.0152705	0.0249593	0.0149688	0.0225425	0.0249275	0.0144741	0.0155221	0.0212868	0.0175203	0.0303675	0.0225092	0.0330604	0.0391181	0.0375417	0.018854	0.0234901
		C22:5n-3 (DPA)	0.103106	0.0402433	0.0201573	0.0231296	0.0175875	0.0152408	0.0676842	0.0172403	0.0108866	0.0178324	0.0438748	0.0110606	0.0220254	0.0158966	0.0145805	0.00704236	0.0110299	0.0112701	0.0179577	0.0153793	0.0169425	0.0153728	0.014152	0.0167952	0.0166387	0.0117473	0.0313886	0.021711	0.0180986	0.0189787	0.014604	0.0152366	0.0149579	0.0114692	0.00679536	0.00863759	0.0130893	0.0125438	0.0105061	0.0167309	0.0149755	0.0222765	0.00959025	0.0131767
		C22:6n-3 (DHA)	0.469233	0.205115	0.109938	0.128693	0.0805936	0.0734961	0.433381	0.096164	0.0617441	0.131125	0.24755	0.0367629	0.0685263	0.0552968	0.0508963	0.0339909	0.0383916	0.0494525	0.0615194	0.066121	0.0657784	0.0615618	0.0779188	0.111159	0.102735	0.0832356	0.171419	0.134445	0.0676178	0.121462	0.0865743	0.090301	0.103853	0.055248	0.0466465	0.0709559	0.0667269	0.0797845	0.073351	0.0929	0.126634	0.111161	0.0632795	0.0818747
		Sum PUFA	36.1084	34.6513	36.5856	35.9525	39.1485	37.8483	36.4309	42.3324	39.8329	38.7926	36.7984	34.9435	37.1198	33.8464	31.9305	31.1782	34.9662	36.8063	36.6416	34.5603	35.5148	34.2139	41.2073	36.9561	34.3327	40.6	31.257	36.6059	37.9548	37.4156	39.4113	36.6036	37.2452	35.3217	31.1884	32.7104	35.6989	35.7808	36.6978	33.2143	36.3858	36.2645	34.4152	36.1972
		Sum n-3 PUFA	2.3851	2.49716	2.7926	2.33411	2.25457	2.15413	2.59041	2.98077	2.53972	2.63981	2.754	2.0092	2.31244	2.03038	2.09119	1.7572	2.0073	2.13552	2.03725	2.31082	2.25872	2.31448	2.72234	2.49573	2.35022	2.55473	2.88755	2.69204	2.3977	2.61011	2.22805	2.57059	2.62352	1.89101	1.81003	2.12231	2.21561	2.10774	2.15069	2.01766	2.30128	2.15517	2.19381	2.39607
		Sum n-6 PUFA	33.5093	32.003	33.5792	33.397	36.6672	35.4776	33.6204	39.1506	37.1105	35.9624	33.8329	32.7472	34.6066	31.6401	29.6365	29.2301	32.79	34.4751	34.4303	32.0553	33.0735	31.707	38.3196	34.2827	31.7833	37.8807	28.1624	33.7165	35.4	34.6205	37.0073	33.8226	34.446	33.2617	29.2037	30.3985	33.3051	33.498	34.384	31.013	33.9242	33.9191	32.0617	33.5965
Follicles	Saturated fatty acids (SFA)	C10:0	0.495391	0.303731	0.315478	0.46673	0.259832	0.240903	0.339528	0.301602	0.20401	0.21844	0.279268	0.673164	0.347521	0.735888	0.431694	0.54314	0.38293	0.556793	0.421725	0.432415	0.22097	0.618765	0.222767	0.253598	0.238275	0.342386	0.532868	0.83022	0.259376	0.35229	0.901735	0.388944	0.163703	0.456795	0.267106	0.346797	0.208628	0.418556	0.172848	0.320822	0.244734	0.63657	0.33857	0.276808
		C11:0	0.0470308	0.005	0.005	0.005	0.103428	0.050338	0.005	0.0263902	0.0510026	0.005	0.0793998	0.132155	0.005	0.0538455	0.005	0.0548123	0.005	0.005	0.005	0.005	0.005	0.005	0.0507571	0.005	0.0435869	0.005	0.0406222	0.005	0.0376514	0.0826803	0.049037	0.0959394	0.0694496	0.005	0.005	0.129611	0.005	0.005	0.0240674	0.005	0.005	0.0779474	0.005	0.005
		C12:0	1.13815	1.59459	0.95931	1.51994	1.1806	0.697541	1.24859	1.31951	1.41734	1.89504	1.57978	1.25134	1.41019	1.92647	1.50294	0.901911	1.60879	2.74066	2.17957	1.50545	0.843292	0.991287	1.04616	1.65133	1.47614	1.18225	2.32025	6.8424	0.730019	3.27845	2.37557	1.31722	1.75856	3.40965	1.79542	0.756647	0.315426	2.25671	1.74598	1.98411	1.71095	0.675544	1.42199	0.654931
		C13:0	0.608265	0.341697	0.373423	0.343906	0.325421	0.276859	0.273813	0.316682	0.324806	0.280851	0.429854	0.231271	0.201045	0.239313	0.319773	0.196826	0.29382	0.315516	0.29166	0.320307	0.21646	0.394621	0.313002	0.221161	0.342884	0.357017	0.227007	0.1868	0.200807	0.327126	0.212494	0.176321	0.151301	0.25015	0.192781	0.122605	0.136602	0.160446	0.133465	0.152624	0.126737	0.20786	0.167931	0.345558
		C14:0	4.02897	3.77938	3.82114	3.64479	4.06902	3.23242	3.00099	3.91706	6.53639	3.76738	3.11028	3.46494	2.81176	3.31449	5.58918	3.04956	4.91787	4.26875	4.03595	5.59852	4.80045	5.69201	3.08773	2.68047	3.46371	3.88622	4.02399	3.62529	3.44092	2.57028	2.84142	2.6863	2.30424	3.69786	2.31337	2.15084	1.92733	2.50436	2.28859	2.77215	2.18512	3.04644	2.66251	4.47596
		C15:0	3.16047	2.80261	2.98738	2.4749	3.11042	2.1933	2.23796	2.44675	2.45886	2.51348	2.23689	2.15991	1.81803	2.04014	3.25712	1.97324	2.99841	2.91388	2.43576	3.26256	2.98534	3.17906	2.39404	1.97865	2.54838	2.94978	2.35609	1.34911	2.10639	1.33007	1.46294	1.31722	1.36667	1.5444	1.33089	1.24707	1.22693	1.22079	1.20775	1.48886	1.35915	2.01364	1.7091	2.88025
		C16:0	31.6235	30.0003	30.302	29.3794	31.1319	28.9911	29.0533	30.1112	36.687	30.7518	27.7763	31.1266	29.2808	29.8184	38.7611	30.229	34.2156	29.7451	32.1338	38.8258	37.4814	36.2735	28.9739	27.5035	29.9152	29.8022	32.7439	27.3903	31.966	29.2544	30.8742	30.5139	30.5653	30.7412	28.5061	27.1062	27.5265	27.8933	27.3274	30.7304	29.5319	30.3118	27.9875	32.5367
		C17:0	2.12266	1.98461	1.92828	2.25074	2.8304	1.45261	1.97145	1.67389	2.06695	2.27518	2.2232	1.0655	1.7175	1.92647	1.89352	1.94584	2.02302	1.8931	2.24657	1.89668	2.1894	1.88471	2.0895	2.06417	1.96141	0.389208	0.492246	2.35229	1.96624	1.517	0.678345	2.69408	1.21537	2.90391	2.80578	3.55204	2.59544	3.24032	2.58177	1.27394	2.54348	1.94544	1.79577	1.80196
		C18:0	14.7394	13.5264	13.8327	14.702	14.432	15.8673	16.06	15.3666	17.4483	14.1702	14.0702	13.4426	13.3092	12.6836	13.7685	11.5006	14.1636	12.7011	14.2165	13.7915	13.6685	14.1748	14.5024	15.1333	14.1338	13.9471	12.7554	18.3409	13.2219	13.2468	10.4503	14.1238	11.9056	15.1123	13.9197	13.3884	11.713	14.6843	12.9614	13.1911	11.4042	12.8873	12.8467	12.0113
		C20:0	4.03524	4.24188	4.04327	3.95799	4.0665	4.44412	4.05973	4.4147	3.13532	4.24681	4.30402	2.87437	2.86346	2.76108	3.28681	3.05952	3.06584	4.16667	2.64859	3.2923	2.40586	3.25483	4.27206	3.94845	4.43715	4.13204	2.10519	1.0101	2.00807	1.95557	2.41643	2.01991	2.27944	1.66948	2.23905	2.12982	2.28498	1.81374	2.17482	2.09625	2.23975	2.76713	2.57042	2.45328
		C21:0	2.59296	2.72323	2.59464	2.58237	2.55544	2.84769	2.65416	2.83883	1.95957	2.74326	2.85292	2.14752	2.22299	2.13587	2.03513	2.46904	1.99172	2.66023	1.91944	2.03853	1.73393	1.88471	2.76344	2.63034	2.87964	2.89711	1.79455	0.664176	1.75079	1.79021	2.27477	1.87212	2.1703	1.51721	2.06949	2.05626	2.25517	1.67422	2.12231	1.94674	2.16764	2.17603	2.0883	1.86348
		C22:0	8.68188	9.6193	9.13276	8.99991	8.86708	9.8231	9.09058	9.6475	6.66524	9.51489	9.76618	8.21426	8.53294	8.28323	7.00761	9.34051	7.46592	9.24585	7.24421	7.01931	6.62458	6.58543	9.48876	8.95553	9.83321	9.30294	7.37174	2.8781	7.39013	7.31181	9.41782	7.4392	8.90443	5.98728	8.42198	8.58584	9.29886	6.93408	8.86774	7.88351	8.92623	8.2949	8.30173	7.22233
		C23:0	3.02251	3.4722	3.32539	3.28246	3.14826	3.48051	3.18718	3.39303	2.35954	3.38156	3.49359	3.25845	3.38618	3.18885	2.51707	3.69983	2.90448	3.35622	2.93237	2.52128	2.59526	2.44349	3.36125	3.18766	3.44918	3.38581	3.01082	1.21074	3.01211	2.94773	3.78947	3.02857	3.63122	2.58307	3.47935	3.48548	3.81988	2.8392	3.59479	3.26117	3.67756	3.26405	3.26111	2.8513
		C24:0	9.55979	10.9171	10.4751	10.2097	9.861	10.6501	9.99598	10.3751	7.18331	10.3234	10.6971	11.8444	12.3183	11.8699	7.88241	13.4365	10.5149	10.3409	10.5786	7.89558	9.82638	7.60513	10.2868	10.0525	10.6439	10.6725	12.0409	4.6354	12.404	11.4314	14.9372	11.772	14.2595	9.92985	13.4924	13.8614	15.2373	11.0673	14.3945	12.6398	14.4262	11.9812	12.8088	10.8787
		C26:0	8.8073	10.6582	10.2498	10.004	9.27575	10.1107	9.6382	9.36475	6.74308	9.69645	10.3056	11.3199	12.2494	11.4571	7.19947	12.9357	9.45764	9.85214	10.078	7.21149	9.18602	6.87903	9.65795	9.94043	10.333	10.3945	11.4698	4.01965	12.1384	11.1007	14.0818	11.1497	13.9073	9.73952	13.1695	13.6021	15.0908	10.6209	13.981	12.1134	14.3082	11.7051	11.9745	10.3758
		Sum SFA	94.6636	95.9652	94.3407	93.8189	95.2171	94.3586	92.8115	95.5137	95.2407	95.7787	93.2045	93.2064	92.4694	92.4347	95.4524	95.336	96.0045	94.7569	93.3628	95.6118	94.7779	91.8613	92.5105	90.2011	95.6994	93.641	93.2854	75.3355	92.6329	88.4967	96.7636	90.5953	94.6524	89.5427	94.0029	92.5211	93.6368	87.3282	93.5784	91.8549	94.8518	91.9909	89.935	90.6283
	Monounsaturated - fatty acids (MUFA)	C14:1cis-9	0.379382	0.317537	0.254314	0.611048	0.739134	1.11463	1.3216	1.1951	0.657665	0.89078	0.821378	0.999422	0.439428	0.604266	0.614422	0.592969	0.438322	0.612472	0.859215	0.44843	0.525366	0.470388	0.592166	0.790281	0.575347	0.0175582	0.571101	2.12398	0.55222	1.32288	0.724657	1.05793	0.86564	2.03926	0.794351	1.25758	0.829546	1.13359	0.748277	0.794269	0.834717	0.587853	0.67714	0.392597
		C16:1cis-9	0.423277	0.407276	0.450682	0.46673	0.413713	0.43866	0.474608	0.463713	0.528816	0.070922	0.035593	0.582308	0.163708	0.475635	0.545899	0.396143	0.580415	0.51658	0.543907	0.546811	0.538895	0.659806	0.138172	0.171031	0.0784564	0.0760857	0.0692968	0.200637	0.405798	0.143792	0.228839	0.0700099	0.262916	0.560117	0.343754	0.371317	0.0521571	0.25811	0.341319	0.342626	0.251289	0.750244	0.373781	0.546379
		C17:1cis-9	0.005	0.25541	0.225341	0.242577	0.110996	0.204948	0.303019	0.199811	0.161061	0.224113	0.128683	0.005	0.0258487	0.155554	0.146182	0.249147	0.219161	0.287676	0.248305	0.146426	0.139797	0.217831	0.17201	0.176929	0.217935	0.178509	0.005	0.0899405	0.0251009	0.26242	0.00817283	0.005	0.00992137	0.0706944	0.005	0.024521	0.022353	0.115103	0.0328192	0.0467217	0.005	0.005	0.005	0.005
		C18:1trans-9	0.005	0.005	0.005	0.005	0.005	0.005	0.005	0.005	0.0053687	0.005	0.005	0.0123895	0.005	0.005	0.005	0.0124573	0.005	0.005	0.005	0.005	0.005	0.906049	0.005	0.005	0.005	0.005	0.005	0.27674	0.005	0.005	0.005	0.00518592	0.005	0.576432	0.005	0.010509	0.005	0.005	0.005	0.005	0.005	0.005	0.005	0.005
		C18:1trans-11	0.0250831	0.0517723	0.0740407	0.0522001	0.027749	0.107867	0.005	0.005	0.0456339	0.0340426	0.0985653	0.0702073	0.112011	0.0688025	0.0433978	0.0274061	0.0457589	0.005	0.005	0.0434703	0.0766629	0.0947089	0.0789555	0.120901	0.0813622	0.122908	0.100361	0.318251	0.0962202	0.154576	0.0435884	0.106311	0.0372051	0.146827	0.0580666	0.108593	0.0645754	0.143007	0.0809539	0.115247	0.0655537	0.0519649	0.135428	0.126644
		C18:1cis-9	2.16969	1.46688	2.03773	1.98667	1.05951	1.89487	2.28177	1.35721	1.34217	1.21418	2.17391	2.12274	2.41542	2.22262	1.09408	1.26317	1.01874	1.33012	2.14015	1.09591	1.68884	2.14358	2.63091	3.07856	1.53135	2.12162	2.29635	7.62419	2.27163	3.46898	1.27224	2.91708	1.66927	3.17037	2.02536	2.43458	2.08628	3.81584	2.13762	2.73478	1.64977	1.97467	2.98212	2.66676
		C18:1cis-11	0.28532	0.207089	0.276848	0.276353	0.22956	0.21933	0.328575	0.199811	0.18522	0.195745	0.246413	0.293219	0.35901	0.409824	0.230694	0.256621	0.219161	0.352635	0.283777	0.231079	0.187148	0.344109	0.335561	0.383345	0.235369	0.251668	0.243733	0.588073	0.204991	0.323532	0.136214	0.305969	0.186026	0.30453	0.21833	0.273234	0.240916	0.627834	0.258177	0.292789	0.157329	0.457941	0.373781	0.356413
		C20:1cis-11	0.005	0.005	0.005	0.005	0.005	0.005	0.005	0.0565504	0.00805304	0.005	0.005	0.005	0.005	0.0568369	0.005	0.005	0.005	0.005	0.005	0.005	0.005	0.0315696	0.0648563	0.0973107	0.0203406	0.005	0.005	0.005	0.005	0.0503271	0.005	0.0103718	0.005	0.005	0.0557439	0.005	0.00993468	0.005	0.005	0.005	0.0284066	0.005	0.0595883	0.0687497
		C22:1cis-13	0.005	0.005	0.005	0.005	0.005	0.005	0.005	0.005	0.126164	0.005	0.005	0.005	0.005	0.005	0.005	0.005	0.005	0.005	0.005	0.005	0.005	0.005	0.005	0.005	0.005	0.0175582	0.005	0.005	0.005	0.005	0.005	0.005	0.005	0.005	0.005	0.005	0.005	0.005	0.0306312	0.005	0.005	0.005	0.005	0.005
		C24:1cis-15	0.005	0.005	0.005	0.0184236	0.005	0.005	0.005	0.005	0.005	0.0141844	0.005	0.005	0.005	0.005	0.005	0.005	0.0313087	0.005	0.005	0.005	0.005	0.005	0.005	0.005	0.005	0.0146319	0.005	0.005	0.005	0.005	0.005	0.005	0.005	0.005	0.005	0.005	0.022353	0.005	0.005	0.005	0.0152959	0.005	0.005	0.117598
		Sum MUFA	3.28275	2.70597	3.31895	3.65401	2.58066	3.9803	4.70958	3.4722	3.06016	2.64397	3.50454	4.08028	3.51542	3.99354	2.67468	2.79792	2.55286	3.09948	4.07536	2.51213	3.15671	4.86804	4.01263	4.81835	2.74016	2.80054	3.28084	11.2218	3.55596	5.72651	2.41643	4.47285	3.03098	6.86824	3.49561	4.48033	3.33308	6.09348	3.6298	4.32643	3.00236	3.82267	4.60184	4.27514
	Polyunsaturated - Fatty acids (PUFA)	C18:2trans-9,trans-12	0.005	0.005	0.005	0.1044	0.005	0.005	0.005	0.0414703	0.0751617	0.005	0.005	0.0247791	0.005	0.005	0.0730911	0.005	0.0770676	0.005	0.005	0.0732131	0.0496054	0.005	0.0563968	0.120901	0.005	0.005	0.186384	0.005	0.0773945	0.0683011	0.0762797	0.005	0.111615	0.114199	0.106843	0.0490419	0.0894121	0.005	0.100645	0.0249182	0.0983306	0.142904	0.005	0.0470392
		C18:2n-6 (LA)	1.04722	0.614365	0.933557	0.813707	0.340556	0.81979	1.07335	0.437323	0.558344	0.558865	1.1116	0.925085	1.27233	0.999132	0.363171	0.555597	0.387746	0.541326	0.985338	0.363778	0.786922	1.05127	1.28867	1.4862	0.665427	1.06227	1.17088	4.51778	1.17556	1.85851	0.479473	1.48836	0.754024	1.58247	0.929066	1.24707	1.04314	2.173	0.95832	1.42034	0.821607	0.889899	1.53846	1.34243
		C18:3n-6	0.005	0.005	0.173835	0.005	0.126132	0.005	0.005	0.005	0.005	0.005	0.005	0.466672	0.005	0.182476	0.173591	0.005	0.005	0.005	0.0118241	0.173881	0.005	0.005	0.005	0.005	0.005	0.005	0.005	0.359762	0.125505	0.118628	0	0.150392	0.133939	0.005	0.005	0.005	0.005	0.005	0.005	0.005	0.005	0.005	0.005	0.0578945
		C18:3n-3 (LNA)	0.435819	0.248507	0.34445	0.270212	0.151358	0.309219	0.295718	0.143261	0.212063	0.204255	0.386048	0.289089	0.419323	0.299141	0.15075	0.181877	0.120418	0.160851	0.335015	0.151002	0.275085	0.404091	0.420156	0.44527	0.287674	0.374576	0.411001	1.48056	0.397431	0.542814	0.147111	0.39413	0.233152	0.462233	0.25317	0.40985	0.322877	0.59993	0.273493	0.436069	0.227253	0.259825	0.400867	0.405261
		C18:2cis-9,trans-11 (CLA)	0.005	0.005	0.005	0.015353	0.005	0.0179779	0.005	0.005	0.005	0.005	0.005	0.005	0.005	0.005	0.005	0.005	0.005	0.0309329	0.005	0.005	0.0315671	0.005	0.0225587	0.005	0.005	0.005	0.005	0.055348	0.005	0.005	0.005	0.005	0.005	0.005	0.005	0.005	0.0173857	0.005	0.005	0.005	0.0874049	0.005	0.005	0.0253288
		C18:4n-3	0.005	0.005	0.005	0.005	0.005	0.005	0.0292067	0.005	0.005	0.005	0.005	0.005	0.005	0.005	0.005	0.005	0.005	0.005	0.005	0.005	0.005	0.005	0.005	0.005	0.005	0.005	0.005	0.005	0.005	0.005	0.005	0.005	0.005	0.005	0.005	0.005	0.005	0.005	0.005	0.005	0.005	0.005	0.0189599	0.005
		C20:2n-6	0.005	0.005	0.005	0.005	0.110996	0.005	0.005	0.0150801	0.005	0.00851064	0.005	0.005	0.005	0.005	0.005	0.005	0.005	0.0154665	0.005	0.005	0.005	0.005	0.005	0.005	0.005	0.005	0.005	0.005	0.0418349	0.100654	0.005	0.0933465	0.005	0.005	0.005	0.005	0.005	0.005	0.0503227	0.005	0.005	0.005	0.005	0.0832233
		C20:3n-9	0.005	0.005	0.005	0.0429883	0.005	0.005	0.005	0.005	0.155692	0.005	0.0793998	0.005	0.005	0.005	0.005	0.005	0.005	0.0371195	0.005	0.005	0.00676437	0.005	0.0253786	0.005	0.005	0.005	0.005	0.422029	0.098312	0.140197	0.005	0.124462	0.005	0.005	0.005	0.005	0.005	0.005	0.005	0.0186887	0.005	0.005	0.005	0.005
		C20:3n-6	0.005	0.0828357	0.005	0.005	0.005	0.050338	0.240955	0.005	0.112743	0.005	0.219034	0.005	0.281464	0.005	0.005	0.005	0.005	0.005	0.005	0.005	0.117249	0.224144	0.239686	0.324369	0.0813622	0.228257	0.231786	1.00318	0.234275	0.330721	0	0.290411	0.14634	0.320844	0.150973	0.269731	0.221047	0.404604	0.201291	0.308363	0.155144	0.10393	0.260022	0.276808
		C20:3n-3	0.005	0.005	0.005	0.005	0.005	0.005	0.005	0.005	0.005	0.005	0.005	0.425374	0.468149	0.86751	0.381444	0.308942	0.005	0.222717	0.126123	0.382081	0.0834273	0.157848	0.005	0.005	0.005	0.005	0.005	0.005	0.005	0.005	0.005	0.005	0.005	0.005	0.005	0.005	0.005	0.005	0.005	0.005	0.005	1.70835	0.316901	0.005
		C20:4n-6	0.363705	0.005	0.360546	0.270212	0.005	0.226521	0.346829	0.0942507	0.150323	0.141844	0.364144	0.198232	0.445172	0.394867	0.107353	0.18686	0.144502	0.0773323	0.264071	0.107532	0.259301	0.369365	0.476553	0.861052	0.162724	0.389208	0.406222	1.60509	0.401615	0.866346	0.117144	0.738993	0.233152	0.549241	0.450597	0.402844	0.536473	1.14754	0.378514	0.588693	0.308102	0.350763	0.855905	0.984206
		C22:2n-6	0.005	0.16222	0.005	0.005	0.214424	0.005	0.005	0.005	0.136902	0.139007	0.114993	0.005	0.005	0.134614	0.194148	0.0124573	0.334762	0.204157	0.169478	0.194472	0.0157835	0.309382	0.005	0.005	0.005	0.16973	0.0119477	0.005	0.165248	0.005	0.005	0.005	0.005	0.005	0.005	0.005	0.029804	0.005	0.005	0.005	0.00655537	0.005	0.005	0.218913
		C20:5n-3 (EPA)	0.005	0.005	0.0257533	0.005	0.005	0.005	0.005	0.005	0.005	0.005	0.136896	0.005	0.155092	0.005	0.005	0.005	0.005	0.005	0.005	0.005	0.0721533	0.151534	0.163551	0.230007	0.005	0.125834	0.133814	0.664176	0.17989	0.176145	0.005	0.171135	0.005	0.005	0.005	0.115599	0.126667	0.272061	0.100645	0.124591	0.005	0.0357259	0.606717	0.139309
		C22:4n-6	0.005	0.005	0.005	0.598766	0.433894	0.005	0.120478	0.173421	0.005	0.005	0.175227	0.005	0.269975	0.218373	0.005	0.005	0.005	0.005	0.005	0.005	0.005	0.005	0.208668	0.4954	0.005	0.210699	0.181605	0.705687	0.209174	0.542814	0.005	0.671576	0.086812	0.005	0.204394	0.0875749	0.258302	0.819672	0.23411	0.295904	0.163884	0.005	0.574215	0.718253
		C22:5n-6	0.005	0.005	0.005	0.005	0.645796	0.005	0.005	0.005	0.005	0.368794	0.005	0.005	0.005	0.005	0.005	0.005	0.005	0.005	0.0394135	0.005	0.005	0.005	0.005	0.005	0.005	0.005	0.0238954	0.005	0.0230092	0.0395427	0.005	0.005	0.302602	0.005	0.005	0.005	0.005	0.005	0.005	0.005	0.005	0.005	0.005	0.005
		C22:5n-3 (DPA)	0.175582	0.220895	0.502189	0.411459	0.179107	0.237308	0.372385	0.109331	0.284541	0.13617	0.492827	0.384075	0.611753	0.475635	0.415705	0.602935	0.344396	0.853749	0.630616	0.4164	0.308906	0.574567	0.459634	0.663482	0.363224	0.479925	0.504194	1.47364	0.518752	0.718959	0	0.490069	0.282759	0.560117	0.285688	0.395838	0.245883	0.732473	0.288809	0.520168	0.225068	0.695031	0.63922	0.416116
		C22:6n-3 (DHA)	0.0313539	0	0.005	0.005	0.005	0.005	0.005	0.005	0.0134217	0.0198582	0.175227	0.005	0.0919065	0.005	0.0137046	0.0174403	0.0337171	0.005	0.005	0.0137275	0.0586246	0.0284127	0.115613	0.353857	0.005	0.517968	0.172047	1.15539	0.163156	0.273204	0.005	0.318934	0.0322445	0.005	0.120779	0.021018	0.139086	0.42902	0.205667	0.0809843	0.052443	0.005	0.251896	0.381742
		Sum PUFA	2.05368	1.32882	2.34033	2.5271	2.20227	1.66115	2.47892	1.01414	1.69919	1.5773	3.29099	2.71331	4.01516	3.57175	1.87296	1.86611	1.44261	2.14365	2.56188	1.87609	2.06539	3.27061	3.47686	4.98054	1.56041	3.55847	3.43377	13.4426	3.81116	5.77684	0.820007	4.93181	2.31664	3.5891	2.50151	2.99856	3.03008	6.5783	2.79182	3.81872	2.14579	4.18642	5.46316	5.09652
		Sum n-3 PUFA	0.642754	0.469403	0.872392	0.681672	0.330466	0.546527	0.697309	0.252592	0.510026	0.360284	1.191	1.09854	1.74622	1.64229	0.961604	1.11119	0.498531	1.23732	1.09175	0.96321	0.798196	1.31645	1.15895	1.69262	0.650898	1.4983	1.22106	4.77377	1.25923	1.71112	0.147111	1.37427	0.548156	1.02235	0.659637	0.942306	0.834513	2.03348	0.868614	1.16181	0.504764	2.69893	2.23456	1.34243
		Sum n-6 PUFA	1.41092	0.859421	1.2941	1.68268	1.74567	1.09665	1.78161	0.720075	0.958312	1.21702	2.02059	1.12332	2.26894	1.74699	0.664672	0.754914	0.86701	0.838283	1.4583	0.665782	1.17926	1.95416	2.21357	3.16702	0.909514	2.06017	2.02633	7.83174	2.25072	3.73859	0.596616	3.28268	1.52293	2.45255	1.73503	2.00722	2.08877	4.54482	1.82256	2.6133	1.45529	1.34459	3.2286	3.62383
COCs	Saturated fatty acids (SFA)	C10:0	0.714655	0.599484	0.36854	0.810485	1.09535	0.821663	0.544204	0.649268	1.01927	0.472032	1.16234	0.340406	0.264259	0.182215	0.184345	0.26903	0.462702	0.533635	0.486716	0.343818	0.514258	0.283731	1.1195	0.77726	0.466315	0.618681	0.617508	0.23894	0.373838	0.23374	0.579879	0.422974	0.32308	0.256537	0.573934	0.404186	0.324091	0.184805	0.303151	0.304131	0.254046	0.445795	0.316256	0.407376
		C11:0	0.0743759	0.0945423	0.0558394	0.0512202	0.0766745	0.069858	0.0701122	0.0700191	0.0948159	0.0631058	0.0778886	0.005	0.0270501	0.0204207	0.005	0.0768658	0.00979264	0.0188659	0.005	0.0643272	0.005	0.005	0.215391	0.0918376	0.0334922	0.0945207	0.0447065	0.005	0.0694743	0.0204523	0.0155672	0.0211487	0.005	0.0296004	0.0225705	0.0689309	0.0385822	0.0585216	0.0208416	0.0442909	0.0376364	0.005	0.0109054	0.019502
		C12:0	1.29996	1.97894	0.996733	2.73576	4.79763	2.30531	0.811298	1.69319	2.3704	1.33027	2.06704	0.426642	0.865603	0.72729	1.00172	0.341092	1.16288	0.482428	1.03642	0.283927	0.391815	0.270834	2.7469	1.23869	2.43463	1.26887	1.80782	1.7411	1.13806	2.64711	2.10936	1.09067	0.785005	0.559119	1.55736	0.751974	0.89768	2.66222	0.926505	1.29034	1.35491	0.295846	1.00766	0.541724
		C13:0	0.404217	0.367426	0.39646	0.238024	0.503861	0.286085	0.237046	0.251432	0.232299	0.265044	0.236662	0.256439	0.291309	0.304739	0.278256	0.235402	0.249712	0.282988	0.400825	0.208509	0.323792	0.193453	0.319098	0.262073	0.255056	0.252055	0.357652	0.275835	0.31098	0.388593	0.447558	0.311188	0.32842	0.325604	0.267621	0.363454	0.414116	0.321355	0.337255	0.460625	0.464183	0.241135	0.233375	0.266528
		C14:0	6.32195	9.46068	6.53321	4.13679	8.79566	4.15156	4.31691	4.23616	4.19561	5.03332	4.10114	4.28685	5.59521	6.15447	6.36337	3.2716	3.17282	3.7597	5.14773	3.42931	3.37941	2.75348	5.96447	5.13619	4.19941	4.39664	7.29274	9.93535	6.50743	8.37667	7.81475	6.24188	7.51629	6.86071	5.03321	6.72077	7.55183	12.4415	8.74022	8.0078	7.69351	4.07295	5.81692	3.92641
		C15:0	3.70263	3.00387	3.86409	2.05484	4.20614	2.33525	2.30702	2.16423	2.26373	2.74132	2.34265	2.58936	3.86608	4.55852	3.87298	2.17386	1.81164	2.49838	2.88021	2.37123	2.58761	2.15592	2.46769	2.20858	2.30066	2.33724	3.85314	2.90769	3.91041	4.13721	4.25764	3.95782	3.97843	4.41375	2.99865	3.98233	4.88451	2.69302	3.80454	4.79523	4.63869	3.20973	2.61729	3.08349
		C16:0	34.5492	40.4211	35.0001	32.2085	36.2616	30.9837	31.8944	31.6932	32.6167	32.0704	29.3011	33.2259	36.3969	36.7336	38.6045	30.3668	30.9227	29.9671	31.9944	31.2808	30.3956	28.4225	31.8752	32.5889	30.532	30.387	37.7295	42.8388	35.0084	37.8601	36.1432	33.4995	38.8017	38.4772	30.9957	33.9454	37.8106	44.5811	42.6761	38.164	37.8121	32.8288	36.2996	33.147
		C17:0	2.18277	1.57069	2.05768	1.76258	2.15236	1.91278	1.88969	1.59771	1.60476	1.93609	1.7465	1.94485	2.13488	2.69082	2.29735	1.51089	1.38566	1.84347	1.69778	1.67694	1.8584	1.8593	1.78961	1.65532	1.77766	1.79589	2.14591	1.75867	2.54739	2.37247	2.44016	2.55899	2.33632	2.42065	2.20546	2.27159	2.47441	1.43943	2.04627	2.33856	2.49341	1.95947	1.66634	1.84836
		C18:0	16.5147	11.5836	13.784	17.7373	14.9734	14.1279	14.767	16.2412	18.6219	12.8736	14.8887	12.418	12.1538	13.3331	13.3337	12.1448	10.7229	13.7937	13.6481	12.0092	13.6945	22.3782	12.841	15.2227	14.2677	13.3704	15.8848	12.8044	14.5201	13.7965	14.7422	14.4627	12.9873	16.6782	17.7436	15.2306	13.9796	10.2341	16.1958	15.3247	14.7566	12.5836	11.6753	12.1974
		C20:0	3.02354	1.77052	2.48765	2.85628	2.4262	2.8176	2.69765	2.68619	2.49603	2.64287	2.97774	3.04323	2.66964	2.82276	2.83995	3.34606	3.24136	4.07234	4.14567	2.81931	4.07325	2.47619	2.47833	2.16602	2.34445	2.66663	2.65165	1.64447	2.9113	3.23438	3.52598	3.02124	2.69679	2.82848	2.9922	3.08309	2.6416	1.05852	2.12395	2.86119	3.05796	2.98683	2.39264	3.08566
		C21:0	1.591	1.13666	1.53	1.80476	0.920094	1.9161	1.89303	1.8937	1.53128	1.86541	1.67461	2.18768	1.74161	1.60381	1.68519	2.49333	2.51181	2.71399	2.53951	2.27363	2.67741	1.88724	1.58219	1.56348	1.64885	1.95916	1.30208	0.866158	1.53836	1.55437	1.73964	1.65262	1.37776	1.48331	1.59283	1.64808	1.31694	0.526694	1.04777	1.52656	1.62778	2.12969	1.76013	2.23623
		C22:0	5.23865	4.37903	6.08929	7.57457	3.08889	8.07026	8.05956	7.8676	6.40245	8.08259	7.18672	7.97231	6.53572	5.69579	5.89903	9.27914	9.27118	8.93974	8.41445	8.39359	9.0825	6.80954	6.54417	6.58991	6.83241	8.31209	4.16329	2.66172	4.85659	5.00205	5.54972	5.39593	4.47239	4.7262	5.08158	5.47688	4.41638	1.72587	3.45781	5.03145	5.34751	7.76697	6.39054	8.16919
		C23:0	2.3865	0.633863	2.21124	1.22929	4.36497	2.2155	2.98478	1.79504	0.727712	0.95416	1.44993	3.04777	2.50525	2.09862	2.11301	3.52622	3.64531	3.2072	3.03195	3.294	3.28145	2.6675	1.48115	1.12669	2.26716	1.25168	2.27724	1.00671	3.80455	2.33448	2.27282	3.0726	2.76087	1.92403	2.36022	2.28725	2.06286	0.690965	1.3907	1.5118	1.44587	2.95035	2.49297	3.12033
		C24:0	4.96055	5.61238	7.75889	9.72281	2.96292	11.1008	10.824	10.7066	8.82499	11.4121	9.47845	10.6479	9.06594	7.14252	6.94597	12.4066	13.3351	9.74558	9.13594	12.109	9.87701	9.38461	8.83902	8.58122	8.93984	11.5974	3.75255	2.44914	4.46951	4.65436	5.14108	4.88232	4.50443	4.62753	4.39801	4.91916	4.47297	1.61704	3.59234	4.83066	5.16246	10.4316	8.80499	10.9905
		C26:0	4.49489	5.23206	7.49923	9.84634	2.62884	11.0509	11.061	10.8625	9.00751	11.8689	10.5719	10.4323	8.61649	6.85035	6.80858	12.2841	13.2397	9.75636	9.04432	12.3464	10.0702	9.21265	8.99856	9.67879	9.43965	12.1617	3.45916	2.25588	3.80785	3.47981	4.03191	4.89441	3.58592	3.75596	3.77894	4.7343	4.08714	1.48871	2.69615	4.04819	4.48501	10.5147	8.6196	10.4856
		Sum SFA	87.4596	87.8449	90.6329	94.7695	89.2546	94.1652	94.3576	94.408	92.0094	93.6112	89.2634	92.8197	92.7298	90.9191	92.228	93.7258	95.1453	91.6155	93.604	92.904	92.2072	90.7551	89.2624	88.8876	87.7393	92.4699	87.3397	83.3849	85.7743	90.0923	90.8114	85.486	86.4547	89.3669	81.6019	85.888	87.3733	81.7238	89.3594	90.5395	90.6317	92.4174	90.1045	93.5253
	Monounsaturated - fatty acids (MUFA)	C14:1cis-9	0.005	0.005	0.005	0.0180777	0.005	0.0864908	0.0233707	0.005	0.011852	0.005	0.005	0.005	0.112362	0.0895368	0.0973896	0.005	0.0636522	0.0835489	0.005	0.005	0.0544188	0.005	0.226028	0.005	0.0437975	0.00859279	0.005	0.005	0.005	0.0350611	0.005	0.005	0.269679	0.005	0.005	0.005	0.005	0.005	0.0587355	0.03248	0.005	0.005	0.005	0.0585061
		C16:1cis-9	0.937783	1.51053	0.75104	0.497138	0.963908	0.588803	0.647703	0.50923	0.637637	0.676494	0.928672	0.583229	0.686656	0.805831	0.820855	0.413154	0.340294	0.509379	0.483852	0.452509	0.590444	0.664188	0.869542	0.663023	0.67242	0.549938	1.20149	1.7288	1.16783	1.19792	1.02744	1.10879	1.36708	1.05904	1.05759	1.09976	1.08287	2.06057	1.07619	0.998022	0.997365	0.48227	0.937861	0.463715
		C17:1cis-9	0.155219	0.128921	0.0586314	0.00903887	0.005	0.005	0.005	0.005	0.0165928	0.005	0.10485	0.301827	0.218481	0.340868	0.267821	0.201773	0.225231	0.250647	0.163193	0.217382	0.244885	0.238592	0.106366	0.118717	0.0927476	0.005	0.203973	0.2161	0.221656	0.131479	0.0856198	0.184296	0.234967	0.144713	0.251499	0.222459	0.231493	0.238193	0.15347	0.171258	0.200728	0.005	0.0981483	0.162517
		C18:1trans-9	0.005	0.096691	0.0279197	0.0271166	0.0547675	0.023286	0.0166934	0.005	0.0308152	0.005	0.0179743	0.0158856	0.0790695	0.0863951	0.0452166	0.0384329	0.005	0.005	0.0343564	0.005	0.0244885	0.04084	0.109025	0.0515187	0.0206106	0.0229141	0.0754422	0.138796	0.165415	0.0555134	0.0311345	0.005	0.256328	0.101957	0.0451409	0.005	0.164618	0.151951	0.202732	0.0442909	0.0439092	0.0121581	0.0501647	0.005
		C18:1trans-11	0.142284	0.159003	0.0697993	0.0331425	0.0985815	0.0532251	0.0300481	0.0286442	0.0616304	0.0378635	0.113837	0.0521956	0.0436963	0.0942492	0.119998	0.100886	0.122408	0.0565977	0.0372194	0.0754181	0.089791	0.0752316	0.829655	0.181435	0.144274	0.054421	0.103384	0.18799	0.0959407	0.0467481	0.0233508	0.141998	0.160205	0.0164447	0.22248	0.19426	0.159473	0.25154	0.126944	0.0590545	0.0658638	0.0911854	0.152675	0.0520055
		C18:1cis-9	3.93869	6.88225	2.57699	1.62097	2.98483	1.46702	1.68937	1.44176	2.99144	2.46365	3.88245	2.14002	2.07869	2.51017	3.32864	1.47967	1.19715	1.80843	1.79798	2.34905	2.4298	3.62401	3.78131	3.82582	3.55275	2.44608	5.13286	9.09905	5.58772	3.45936	2.91107	5.05151	5.99434	3.84805	6.20043	5.30142	4.75848	11.2485	4.30285	3.33363	3.21791	2.42148	4.81363	1.67718
		C18:1cis-11	0.462424	0.427589	0.346204	0.216933	0.410756	0.196268	0.206998	0.171865	0.258373	0.295335	0.33552	0.256439	0.253855	0.333014	0.326951	0.230597	0.205645	0.277598	0.260536	0.239563	0.337397	0.378308	0.316439	0.335991	0.309159	0.272105	0.589567	0.630732	0.70136	0.487933	0.470909	0.601227	0.62747	0.496629	0.670665	0.576513	0.511858	0.691992	0.462305	0.439956	0.417137	0.279635	0.348972	0.218856
		C20:1cis-11	0.005	0.0150408	0.0111679	0.005	0.005	0.0399188	0.005	0.00954806	0.0331856	0.0378635	0.005	0.0340406	0.0520194	0.0596912	0.226083	0.005	0.014689	0.005	0.0143152	0.005	0.046256	0.005	0.0398873	0.005	0.0309159	0.005	0.0391182	0.0351383	0.17534	0.0555134	0.005	0.166168	0.0854427	0.121691	0.0935062	0.115929	0.105458	0.0728953	0.106103	0.0708654	0.0533183	0.005	0.0392593	0.005
		C22:1cis-13	0.005	0.005	0.005	0.005	0.005	0.005	0.005	0.005	0.005	0.005	0.005	0.005	0.005	0.128807	0.005	0.005	0.005	0.005	0.005	0.005	0.005	0.005	0.005	0.005	0.005	0.005	0.005	0.005	0.033083	0.0175305	0.005	0.005	0.0293709	0.0131557	0.005	0.005	0.0102886	0.00821355	0.005	0.005	0.025091	0.005	0.005	0.005
		C24:1cis-15	0.620877	0.210572	0.265237	0.31636	0	0.239513	0.27711	0.26098	0.381634	0.126212	0.005	0.385794	0.372459	0.158653	0.220866	0.468401	0.396602	0.595623	0.460948	0.346036	0.598607	0.251489	0.228687	0.293432	0.270514	0.217684	0.005	0.005	0.132332	0.163618	0.12843	0.148041	0.005	0.005	0.364352	0.347788	0.246926	0.0852156	0.287993	0.0620073	0.398319	0.336373	0.296626	0.344536
		Sum MUFA	6.25728	9.4306	4.10699	2.73878	4.51284	2.69452	2.89129	2.42202	4.42316	3.63742	5.3833	3.76943	3.89729	4.60722	5.45382	2.93291	2.56567	3.58182	3.2524	3.67996	4.41609	5.27266	6.50694	5.46994	5.13719	3.57174	7.34583	12.0366	8.28068	5.65067	4.67795	7.40204	9.02489	5.80168	8.90566	7.85813	7.27146	14.809	6.77732	5.21156	5.41965	3.6231	6.73733	2.97731
	Polyunsaturated - Fatty acids (PUFA)	C18:2trans-9,trans-12	0.326607	0.062312	0.254069	0.0120518	0.043814	0.143042	0.146902	0.168682	0.173039	0.310481	0.311554	0.340406	0.453609	0.546646	0.114781	0.117701	0.190956	0.169793	0.0687128	0.0665454	0.160535	0.148314	0.146253	0.206075	0.182919	0.237734	0.382799	0.303946	0.889933	0.485011	0.467017	0.746246	0.817046	0.608453	0.6223	0.739441	0.558156	0.202259	0.503988	0.499011	0.448501	0.08308	0.0697943	0.140848
		C18:2n-6 (LA)	2.17954	1.12591	1.35411	0.900874	1.69779	0.751805	0.721154	0.693826	1.3369	0.855715	2.0281	0.923636	0.759483	1.24252	0.925201	0.648555	0.494528	0.886697	0.738662	1.18451	1.26252	1.57127	1.2498	2.14363	2.13577	1.15143	1.82179	2.05735	2.32904	1.18623	0.996303	2.31729	1.91979	1.52606	3.4565	2.35618	2.03971	2.05955	1.11787	1.37302	1.311	1.34347	1.23667	0.85809
		C18:3n-6	0.229595	0.0773528	0.206606	0.13257	0.355989	0.389209	0.257078	0.0922979	0.227558	0.239802	0.0898715	0.206513	0.0977965	0.0942492	0.0747813	0.199371	0.0905819	0.191354	0.0229043	0.0399272	0.146931	0.0623348	0.228687	0.266553	0.22414	0.183313	0.251474	0.11947	0.284514	0.239584	0.470909	0.299103	0.093453	0.124979	0.354679	0.222459	0.18005	0.0646817	0.149681	0.295273	0.122318	0.145897	0.124321	0.060673
		C18:3n-3 (LNA)	0.750226	0.14826	0.385292	0.231998	0.498384	0.159675	0.156918	0.190961	0.305781	0.0151454	0.584165	0.242823	0.141493	0.315735	0.158258	0.146525	0.112615	0.221	0.211864	0.363782	0.389094	0.217097	0.31378	0.669743	0.698184	0.366626	0.4303	0.497207	0.483012	0.239584	0.112862	0.722076	0.403183	0.397961	0.906042	0.717508	0.475848	0.329569	0.227363	0.366138	0.228955	0.407295	0.279177	0.264361
		C18:2cis-9,trans-11 (CLA)	0.0323373	0.0945423	0.005	0.005	0.005	0.005	0.005	0.0127307	0.005	0.005	0.005	0.005	0.005	0.005	0.005	0.005	0.005	0.005	0.005	0.005	0.0190466	0.005	0.0186141	0.005	0.005	0.005	0.005	0.0755473	0.005	0.0292176	0.005	0.005	0.005	0.005	0.005	0.0156661	0.0102886	0.005	0.005	0.005	0.005	0.005	0.005	0.005
		C18:4n-3	0.0129349	0.005	0.005	0.005	0.005	0.005	0.005	0.005	0.00948159	0.032815	0.005	0.005	0.005	0.005	0.005	0.005	0.005	0.005	0.005	0.0687636	0.005	0.005	0.005	0.005	0.005	0.005	0.005	0.005	0.005	0.0146088	0.005	0.005	0.005	0.005	0.0257948	0.005	0.005	0.005	0.005	0.0206691	0.005	0.005	0.005	0.005
		C20:2n-6	0.109947	0.005	0.005	0.00903887	0.125965	0.0299391	0.0767895	0.005	0.05926	0.075727	0.0748929	0.0748894	0.126927	0.166507	0.106085	0.005	0.005	0.005	0.005	0.005	0.005	0.005	0.0585013	0.005	0.0386449	0.00859279	0.0950013	0.0245968	0.005	0.0847309	0.0622689	0.135956	0.104133	0.121691	0.0741601	0.10653	0.14404	0.0328542	0.128839	0.0826764	0.1035	0.005	0.0392593	0.005
		C20:3n-9	0.0129349	0.034379	0.005	0.005	0.273838	0.005	0.005	0.005	0.0521488	0.005	0.0149786	0.0158856	0.0208078	0.0471246	0.005	0.005	0.005	0.005	0.005	0.005	0.005	0.0429895	0.005	0.00671983	0.005	0.005	0.005	0.005	0.005	0.005	0.005	0.005	0.0106803	0.005	0.005	0.005	0.0591594	0.0359343	0.005	0.121062	0.00940911	0.005	0.005	0.0151683
		C20:3n-6	0.404217	0.005	0.187062	0.0120518	0.279314	0.005	0.914797	0.611076	0.196743	0.108542	0.512267	0.133893	0.730352	0.204207	0.106085	1.11215	0.235023	1.81921	0.836005	0.69429	0.217675	0.234293	0.236664	0.481588	0.445704	0.17472	0.271033	0.231913	0.221656	0.636943	0.914575	0.368591	0.178896	0.200625	0.596505	0.407319	0.285509	0.161191	0.490725	0.174211	0.219546	0.267477	0.143951	0.130014
		C20:3n-3	0.0129349	0.005	0.005	0.005	0.005	0.005	0.005	0.005	0.005	0.005	0.005	0.005	0.005	0.005	0.005	0.005	0.005	0.005	0.005	0.005	0.005	0.005	0.005	0.005	0.005	0.005	0.0475006	0.005	0.0893241	0.005	0.019459	0.005	0.0720923	0.005	0.005	0.005	0.005	0.0102669	0.005	0.005	0.005	0.005	0.005	0.005
		C20:4n-6	0.543267	0.005	0.39646	0.005	0.350512	0.0831642	0.005	0.133673	0.317633	0.19689	0.635092	0.167934	0.168543	0.318877	0.201736	0.259422	0.176268	0.334196	0.246221	0.379309	0.46256	0.32672	0.292507	0.642864	0.566791	0.323662	0.539272	0.386521	0.443312	0.245427	0.214049	0.598205	0.30172	0.361783	1.01567	0.535781	0.480992	0.199179	0.259573	0.366138	0.260319	0.470111	0.329342	0.244859
		C22:2n-6	0.281335	0.146111	0.281989	0.150648	0.334082	0.0332657	0.143563	0.0795672	0.222817	0.0530089	0.134807	0.204244	0.370378	0.499521	0.300864	0.180154	0.161579	0.199439	0.197549	0.161927	0.163256	0.16336	0.252619	0.0739181	0.0927476	0.13462	0.24868	0.179205	0.251431	0.28341	0.245184	0.274933	0.349781	0.351916	0.203134	0.238125	0.354957	0.105749	0.30694	0.312989	0.316773	0.231003	0.174486	0.25786
		C20:5n-3 (EPA)	0.333075	0.005	0.161934	0.0391684	0.142396	0.005	0.005	0.005	0.101927	0.0984451	0.278602	0.005	0.0811503	0.166507	0.0782595	0.005	0.005	0.005	0.005	0.153054	0.005	0.0773811	0.0983886	0.38079	0.355533	0.117435	0.203973	0.207316	0.244814	0.005	0.005	0.456207	0.240308	0.197336	0.538466	0.407319	0.277792	0.0903491	0.005	0.1624	0.1725	0.141844	0.005	0.0758413
		C22:4n-6	0.005	0.0150408	0.005	0.0241036	0.005	0.005	0.005	0.005	0.0924455	0.005	0.257632	0.005	0.005	0.005	0.0121737	0.005	0.005	0.005	0.005	0.005	0.005	0.137566	0.005	0.145596	0.200953	0.005	0.190003	0.0122984	0.033083	0.005	0.005	0.241699	0.005	0.005	0.290192	0.005	0.0977417	0.0677618	0.005	0.135825	0.005	0.005	0.150494	0.472383
		C22:5n-6	0.504463	0.18049	0.262445	0.412775	0.394326	0.199594	0.333868	0.171865	0.192002	0	0.290584	0.231476	0.359974	0.303168	0.239996	0.52605	0.340294	0.981026	0.357879	0.303891	0.555072	0.279432	0.204755	0.221754	0.463738	0.21482	0.21515	0.152851	0.033083	0.257114	0.334695	0.722076	0.005	0.27627	0.448185	0.347788	0.252071	0.0657084	0.219784	0.230313	0.203864	0.0222898	0.283539	0.208022
		C22:5n-3 (DPA)	0.404217	0.345939	1.0079	0.566436	0.772222	0.24284	0.005	0.127307	0.203854	0.005	0.005	0.005	0.005	0.005	0.005	0.15133	0.487184	0.005	0.44377	0.005	0.005	0.005	0.340371	0.255353	0.62347	0.100249	0.39677	0.005	0.005	0.005	0.005	0.005	0.005	0.005	0.709357	0.005	0.005	0.005	0.005	0.005	0.005	0.005	0.143951	0.005
		C22:6n-3 (DHA)	0.145518	0.494199	0.762208	0.005	0.963908	1.10775	0.005	0.887969	0.0758528	0.764842	0.140799	0.869171	0.0624233	0.568637	0.005	0.005	0.005	0.005	0.0200412	0.005	0.005	0.711476	0.789768	0.147836	1.09494	0.945207	0.220738	0.3303	0.64181	0.555134	0.673283	0.229614	0.0293709	0.664364	0.251499	0.159794	0.138896	0.0420945	0.458516	0.109251	0.542592	0.847011	0.0654322	0.769247
		Sum PUFA	6.28315	2.72454	5.26007	2.49171	6.23254	3.14028	2.75107	3.16996	3.56745	2.75141	5.35334	3.41087	3.37294	4.4737	2.31822	3.34126	2.28903	4.80272	3.14361	3.416	3.37669	3.97223	4.23071	5.64242	7.12353	3.95841	5.31448	4.57852	5.94502	4.257	4.51061	7.112	4.52045	4.83144	9.49249	6.25392	5.35521	3.46715	3.86328	4.24897	3.94869	3.95947	3.15819	3.49737
		Sum n-3 PUFA	1.65891	0.988397	2.31734	0.837602	2.37691	1.51026	0.156918	1.20624	0.696897	0.911248	1.00356	1.11199	0.285066	1.05088	0.236518	0.297855	0.599799	0.221	0.675676	0.5856	0.389094	1.00595	1.54231	1.45372	2.77212	1.52952	1.29928	1.03482	1.45896	0.809326	0.805604	1.4079	0.744954	1.25966	2.43116	1.28462	0.892536	0.472279	0.685879	0.658458	0.953456	1.39615	0.606338	1.10945
		Sum n-6 PUFA	4.25236	1.54491	2.68867	1.64206	3.53798	1.48698	2.44725	1.7823	2.64536	1.52968	4.02325	1.94258	2.61345	2.82905	1.96692	2.9257	1.49827	4.41192	2.39922	2.76385	2.80801	2.77497	2.52353	3.9759	4.16849	2.19116	3.6324	3.1642	3.59612	2.93344	3.23798	4.95785	2.94777	2.96333	6.43903	4.21419	3.83507	2.75667	2.67341	2.97044	2.53732	2.48024	2.48206	2.2319
WoC oocytes	Saturated fatty acids (SFA)	C10:0	0.237274		0.252636	0.150297	0.48373	0.279428	0.673412	0.370649	0.567724	0.255847	0.381359	0.242981	0.340306	0.561296	1.22783	0.370828	0.984277		1.22228	0.356777	0.514614	1.41441	0.245065	0.19977	0.407953	0.497571	0.540457	0.512453		0.200276	0.322498	0.948523	0.550353	1.47438	1.26469	0.458947	0.368733	0.609446	0.252938	0.367877	0.320483		0.286179	0.26748
		C11:0	0.0663702		0.0642542	0.0664473	0.0845867	0.005	0.094543	0.0752307	0.0910901	0.0562501	0.074365	0.0732799	0.0932047	0.0956755	0.11864	0.0953558	0.147799		0.179183	0.0929897	0.0890678	0.143992	0.0797433	0.0746615	0.0844751	0.0981125	0.112403	0.104939		0.0815285	0.0929233	0.005	0.120475	0.159949	0.159048	0.116491	0.10937	0.0992659	0.0893715	0.101802	0.082056		0.100692	0.0792534
		C12:0	1.2096		1.30407	1.21187	1.66794	1.35403	2.00862	1.40553	1.90442	1.19032	1.53497	0.725085	1.14447	0.875962	1.83232	1.01536	0.993711		2.98851	1.44798	0.999538	1.8719	1.67072	1.15019	1.4505	1.88049	0.98083	1.66678		1.44447	1.16427	1.8674	1.44023	1.28593	1.32882	1.32632	0.921832	1.15195	1.25626	1.29335	1.15653		0.747244	0.822254
		C13:0	0.20077		0.220509	0.31958	0.25376	0.26346	0.2206	0.225692	0.332585	0.339315	0.29746	0.264193	0.338138	0.242378	0.369101	0.243687	0.468553		0.879916	0.309333	0.321634	0.24424	0.276184	0.298646	0.239003	0.235937	0.309493	0.255352		0.24813	0.249617	0.474261	0.457259	0.250218	0.302704	0.237193	0.307798	0.350893	0.286663	0.439601	0.2183		0.277346	0.253611
		C14:0	4.26263		4.69494	5.32528	5.09106	5.24047	5.0904	4.12668	3.98466	4.01735	3.52948	2.99869	3.41173	2.78309	3.78328	3.25269	5.5		7.02333	4.60014	4.90203	4.54761	3.52232	3.27703	3.4882	4.30994	4.04958	4.50014		4.7446	4.484	5.58245	4.59449	4.68604	4.50721	4.62456	4.20918	4.05605	4.04195	3.92865	3.72813		3.71856	3.26722
		C15:0	2.61001		2.96738	3.21004	2.76493	3.09606	2.76497	2.24958	2.00186	0.0580646	1.79429	1.4386	1.64084	1.25229	1.52537	1.48331	2.22327		1.69904	1.98884	1.99908	1.87555	1.80881	1.57395	1.72659	2.19352	2.2265	2.53253		2.45294	2.50711	2.19346	2.16308	2.06509	2.27028	2.44632	2.15771	1.95762	2.1348	1.91574	1.97089		2.03505	1.54148
		C16:0	31.0961		35.4304	33.5132	30.7763	32.8591	30.9438	29.8372	29.6403	30.1791	28.8269	29.2097	29.2554	27.7863	27.918	29.7139	36.695		30.3939	32.9449	33.054	31.2755	29.7287	27.879	27.7697	30.3355	29.3926	32.5259		31.984	31.2514	32.4079	31.4167	35.2886	31.3658	32.9586	32.1563	29.5743	31.022	30.1057	29.5293		29.3492	28.7333
		C17:0	1.46014		1.77867	1.67226	1.41154	1.68455	4.32244	1.45324	1.51252	1.41714	1.35192	1.15898	1.20082	1.08645	1.07529	1.19901	1.22013		0.825521	1.22405	1.21231	1.16105	1.34591	1.26117	1.26713	1.42497	1.4058	1.54435		1.36294	1.44669	1.24	1.27594	1.27009	1.30317	1.31509	1.23744	1.16118	1.2883	1.20543	1.22		1.27897	1.13531
		C18:0	9.05787		9.7608	8.71725	7.58637	8.27585	8.01294	7.88455	8.69593	10.0797	9.65601	10.1936	10.0163	9.58881	9.81131	10.0371	11.5786		9.72707	9.79428	10.0449	8.85645	8.6006	9.78469	8.942	8.34891	9.79136	9.09647		9.15423	8.89877	10.0138	9.57231	11.0903	10.9461	10.4926	9.99641	8.81158	10.4244	8.76657	9.81886		9.24781	11.7592
		C20:0	1.65096		1.74655	1.84945	1.47762	1.97196	1.80129	1.99086	1.87052	1.9125	1.85531	2.07305	2.07435	2.13675	2.42929	2.19848	1.38994		0.819121	1.90534	1.89846	1.8719	2.03832	1.92102	2.00062	1.95057	1.91239	1.99559		1.9106	2.13906	1.20047	1.85094	1.68501	1.68796	1.89474	1.89366	1.90683	1.92064	1.96201	1.9229		2.07038	1.80302
		C21:0	1.3805		1.23105	1.42545	1.12077	1.53446	1.44634	1.73398	1.65445	1.64758	1.60362	1.87635	1.81207	1.96879	1.78148	1.95303	0.899371		0.550347	1.76301	1.70713	1.75525	1.81076	1.71721	1.809	1.68894	1.62599	1.66154		1.66247	1.77465	0.815137	1.55249	1.42212	1.36217	1.69263	1.78117	1.84219	1.76045	1.89028	1.85478		2.04211	1.59299
		C22:0	6.62541		5.37253	6.20175	4.758	6.67752	6.09056	7.62766	6.96733	7.04759	6.88163	8.055	7.86388	8.49598	7.52326	8.3454	3.78302		2.37097	6.90022	7.00501	7.11578	7.66119	7.26638	7.84588	7.07344	7.03518	7.13936		6.91751	7.69259	3.55202	6.55769	6.07649	5.64876	6.63439	6.92311	7.15176	6.68263	7.24648	7.1141		7.67206	6.8158
		C23:0	3.31851		4.24516	4.51683	4.68399	4.41975	4.09852	4.59825	4.35326	4.3367	3.97948	3.82984	3.32286	3.85041	3.24282	3.4434	1.91824		2.15979	3.05348	3.04315	3.0366	3.83157	3.63218	3.64273	4.05765	3.17499	3.11145		2.95984	3.22681	0.696571	2.7326	2.53385	2.45498	2.81263	2.94205	3.07493	2.91891	3.32246	3.17077		3.37761	2.95219
		C24:0	9.51915		8.82035	10.3294	7.54936	10.7875	9.78769	12.3782	10.8207	10.722	10.6495	12.5945	12.2358	13.5158	11.6078	12.8872	5.81447		3.73404	10.857	11.3297	11.6032	12.1229	11.4535	12.321	11.1381	11.4558	11.0221		10.5048	12.1657	5.43425	10.3034	9.54312	9.04264	10.7677	11.3354	11.6972	10.5711	11.6633	11.3826		12.6678	10.5268
		C26:0	9.43453		7.99819	9.83578	7.10793	10.2127	9.35147	12.1635	10.6893	11.0577	10.4874	12.6601	12.1058	13.5689	11.6229	12.67	5.13522		3.1741	10.3465	10.8184	10.9234	12.1638	11.3082	12.3849	10.9466	11.4635	10.6408		10.5473	11.7029	4.91058	10.1008	9.13136	8.64502	10.334	10.9948	11.4594	9.82412	11.226	11.0048		12.5	10.2554
		Sum SFA	82.1298		85.8874	88.3448	76.818	88.6568	86.7076	88.1209	85.0866	84.3171	82.9037	87.3939	86.856	87.8088	85.8687	88.9087	78.7516		67.7471	87.5849	88.9391	87.6969	86.9065	82.7976	85.3796	86.1802	85.4769	88.3098		86.1756	89.1189	71.3368	84.6887	87.9626	82.2893	88.1123	87.335	84.9047	84.4746	85.4353	84.4945		87.371	81.8054
	Monounsaturated - fatty acids (MUFA)	C14:1cis-9	0.005		0.005	0.005	0.005	0.005	0.005	0.005	0.005	0.005	0.005	0.005	0.005	0.005	0.005	0.005	0.005		0.005	0.005	0.005	0.005	0.005	0.005	0.005	0.005	0.005	0.005		0.005	0.005	0.005	0.005	0.005	0.005	0.005	0.005	0.005	0.005	0.005	0.005		0.005	0.005
		C16:1cis-9	0.778191		0.870353	0.843248	1.04676	0.799962	0.81108	0.717444	0.754141	0.802018	0.798947	0.692302	0.814999	0.695242	2.33136	0.660427	1.27673		9.26631	0.764793	0.727387	0.925926	0.723524	0.782937	0.745854	0.77322	0.759104	0.767805		0.845415	0.7197	1.60557	1.01309	0.845673	1.09538	0.698947	0.679656	0.833372	0.762187	0.830615	0.715281		0.696015	0.887638
		C17:1cis-9	0.11117		0.413271	0.0838501	0.0766567	0.0910136	0.0530768	0.0697261	0.0656696	0.0961695	0.0705514	0.0327831	0.0303457	0.0233873	0.0301307	0.0370828	0.0503145		0.0511951	0.0246707	0.016494	0.0273403	0.0680735	0.0847509	0.0721129	0.0350402	0.0662099	0.0332307		0.0265854	0.0218643	0.22231	0.0246427	0.045926	0.0461752	0.0505263	0.0265613	0.0253936	0.0640777	0.0393327	0.0433504		0.0459299	0.0752908
		C18:1trans-9	0.005		0.005	0.005	0.005	0.005	0.005	0.005	0.005	0.005	0.005	0.005	0.005	0.005	0.005	0.005	0.005		0.005	0.005	0.005	0.005	0.005	0.005	0.005	0.005	0.005	0.005		0.005	0.005	0.005	0.005	0.005	0.005	0.005	0.005	0.005	0.005	0.005	0.005		0.005	0.005
		C18:1trans-11	0.160948		0.0890797	0.0648652	0.108377	0.005	0.0696633	0.0660563	0.0910901	0.154234	0.186866	0.208269	0.162566	0.153081	0.122406	0.0865266	0.207547		0.406361	0.163206	0.186383	0.103893	0.0855781	0.181609	0.129803	0.005	0.203249	0.0139919		0.194959	0.0892792	0.281593	0.0273808	0.0142529	0.26679	0.155789	0.185929	0.189298	0.0151763	0.145762	0.216752		0.164288	0.19219
		C18:1cis-9	3.433		4.89792	4.59752	6.90968	4.54749	4.71554	4.53403	5.69419	5.65949	6.12463	4.53371	4.91384	4.60305	4.40285	3.93254	8.1478		7.35289	4.1295	3.79363	4.60776	4.91102	6.1283	5.37756	5.13923	5.11664	4.25178		4.55142	3.74062	11.0216	5.63222	5.03286	6.23365	3.99298	4.2623	5.24724	5.23414	5.35388	5.281		4.31918	6.52058
		C18:1cis-11	5.55519		0.490669	0.458803	0.66612	0.445488	0.532427	0.451384	0.531712	0.526211	0.575852	0.480176	0.51371	0.497512	0.465143	0.43793	0.899371		0.83832	0.43838	0.41565	0.495771	0.480405	0.569042	0.515092	0.525603	0.517361	0.458234		0.457268	0.415422	1.21035	0.577734	0.476681	0.679801	0.402807	0.451541	0.627914	0.532857	0.543717	0.554265		0.453999	0.671673
		C20:1cis-11	0.433066		0.103683	0.292684	0.124237	0.306572	0.305192	0.0935797	0.101682	0.0961695	0.579666	0.0906356	0.108378	0.10418	0.0941584	0.0776973	0.176101		0.150386	0.0948875	0.0890678	0.0893118	0.103083	0.117037	0.0906562	0.109793	0.0970052	0.0804533		0.0886179	0.0601268	0.22725	0.139642	0.0871011	0.143656	0.08	0.0874959	0.113117	0.128155	0.113371	0.114569		0.104226	0.142656
		C22:1cis-13	0.005		0.005	0.005	0.005	0.005	0.005	0.005	0.005	0.005	0.005	0.005	0.005	0.005	0.005	0.005	0.005		0.005	0.005	0.005	0.005	0.005	0.005	0.005	0.005	0.005	0.005		0.005	0.005	0.005	0.005	0.005	0.005	0.005	0.005	0.005	0.005	0.005	0.005		0.005	0.005
		C24:1cis-15	0.577421		0.005	0.005	2.72263	0.005	0.495936	0.444045	0.538067	0.595162	0.556784	0.005	0.005	0.005	0.005	0.538584	0.27673		0.005	0.34539	0.005	0.229659	0.476515	0.579131	0.418255	0.418146	0.005	0.433748		0.0460813	0.446396	0.005	0.377854	0.0902684	0.27192	0.387368	0.382795	0.288564	0.263056	0.005	0.005		0.005	0.005
		Sum MUFA	11.049		6.86498	6.34097	11.6545	6.19052	6.98292	6.37626	7.77655	7.92945	8.8933	6.03787	6.54384	6.07646	7.44605	5.77079	11.0346		18.0655	5.96083	5.22861	6.47966	6.8482	8.4428	7.34934	7.00103	6.75957	6.03925		6.21034	5.4934	14.5687	7.79256	6.59276	8.73737	5.76842	6.07628	7.3249	6.99965	7.02668	6.92522		5.78363	8.49002
	Polyunsaturated - Fatty acids (PUFA)	C18:2trans-9,trans-12	0.273777		0.401589	0.344893	0.240543	0.312959	0.446177	0.328446	0.239376	0.391936	0.257417	0.069423	0.0845345	0	0.128055	0.321384	0.005		0.005	0.229628	0.191331	0.286162	0.270349	0.189681	0.185433	0.154177	0.0708292	0.15566		0.170146	0.204067	0.005	0.005	0.139362	0.005	0.123509	0.110932	0.005	0.0809403	0.005	0.116117		0.005	0.005
		C18:2n-6 (LA)	3.82956		3.41131	3.25592	5.5933	3.44734	3.67225	3.66796	4.54603	4.4365	4.77271	4.15188	4.61472	4.47549	3.9603	3.64824	7.12579		6.92094	3.94922	3.44725	4.13204	4.10581	5.01039	4.60492	4.5926	4.27901	3.91248		4.1739	3.6568	10.661	5.5227	3.46504	5.79242	3.62105	3.86857	4.95868	4.62034	4.98832	4.70197		3.96234	5.64483
		C18:3n-6	0.005		0.0759368	0.005	0.0449367	0.0542888	0.005	0.005	0.139813	0.0435485	0.251697	0.111848	0.153896	0.255135	0.0659109	0.600388	0.716981		1.38547	0.442176	0.0544303	0.153106	0.005	0.276449	0.005	0.005	0.19401	0.005		0.659317	0.005	0.503903	0.0876184	0.0522607	0.133395	0.0519298	0.174992	0.177755	0.0775677	0.15039	0.0356092		0.215517	0.0772721
		C18:3n-3 (LNA)	0.005		0.401589	0.102835	0.520737	0.113368	0.0746392	0.291748	0.457569	0.533469	0.0457631	0.441608	0.474694	0.380576	0.401115	0.303726	0.638365		0.636739	0.37955	0.323283	0.36636	0.390936	0.659846	0.519213	0.413474	0.578951	0.369036		0.455496	0.333431	1.05721	0.479163	0.381661	0.679801	0.45193	0.445292	0.549425	0.639091	0.513639	0.62858		0.439867	0.77074
		C18:2cis-9,trans-11 (CLA)	0.005		0.005	0.005	0.005	0.005	0.005	0.005	0.005	0.005	0.005	0.005	0.005	0.005	0.005	0.005	0.005		0.005	0.005	0.005	0.005	0.005	0.005	0.005	0.005	0.005	0.005		0.005	0.005	0.005	0.005	0.005	0.005	0.005	0.005	0.005	0.005	0.005	0.005		0.005	0.005
		C18:4n-3	0.117807		0.109524	0.172447	0.933097	0.167657	0.150937	0.163306	0.220311	0.190525	0.1964	0.246837	0.225425	0.238126	0.239162	0.174819	0.345912		0.83192	0.294151	0.361219	0.317148	0.188661	0.177573	0.185433	0.277985	0.217107	0.195886		0.457268	0.193135	0.647169	0.229998	0.196373	0.241137	0.252632	0.298424	0.353202	0.284977	0.365563	0.210559		0.275579	0.22191
		C20:2n-6	0.114489		0.169397	0.153462	0.005	0.137319	0.116105	0.0825703	0.005	0.005	0.10106	0.005	0.005	0.005	0.005	0.005	0.005		0.005	0.005	0.0313387	0.005	0.005	0.005	0.0576903	0.0794244	0.124721	0.0822023		0.0921626	0.103855	0.005	0.005	0.0871011	0.005	0.0926316	0.005	0.005	0.005	0.005	0.0526397		0.005	0.005
		C20:3n-9	0.005		0.005	0.005	0.005	0.005	0.005	0.005	0.005	0.005	0.005	0.005	0.005	0.005	0.005	0.005	0.005		0.005	0.005	0.005	0.005	0.005	0.005	0.005	0.005	0.005	0.005		0.005	0.005	0.005	0.005	0.005	0.005	0.005	0.005	0.005	0.005	0.005	0.005		0.005	0.005
		C20:3n-6	0.227318		0.170858	0.005	0.14274	0.005	0.45447	0.005	0.186417	0.290323	0.316528	0.215983	0.216755	0.136072	0.734436	0.005	0.005		3.1261	0.136638	0.128653	0.176801	0.130312	0.397522	0.234882	0.116801	0.344907	0.134672		0.191415	0.118432	0.464381	0.136904	0.175786	0.333487	0.248421	0.234364	0.217	0.374349	0.231369	0.365382		0.211984	0.483446
		C20:3n-3	0.005		0.102223	0.117074	0.155957	0.0734496	0.12274	0.0623865	0.0783799	0.0816534	0.0648311	0.119562	0.005	0.00850449	0.005	0.005	0.005		0.348767	0.005	0.204526	0.005	0.00777983	0.005	0.005	0.116801	0.005	0.0297328		0.005	0.005	0.005	0.005	0.0443424	0.005	0.005	0.005	0.005	0.005	0.005	0.005		0.314443	0.005
		C20:4n-6	0.381629		0.373843	0.24364	0.28548	0.229929	0.227235	0.135782	0.283862	0.364718	0.543437	0.273835	0.312127	0.0297657	0.237279	0.271941	1.1761		0.454356	0.70786	0.225968	0.224191	0.212	0.659846	0.331719	0.249953	0.745246	0.271093		0.404098	0.240507	0.760794	0.216308	0.378494	1.00559	0.50386	0.639033	0.510181	0.822893	0.32623	0.987769		0.565291	1.21654
		C22:2n-6	0.331851		0.0788574	0.148715	1.75517	0.005	0.109471	0.0899099	0.15676	0.121573	0.131569	0.198627	0.132221	0.005	0.192083	0.005	0.210692		0.483154	0.180286	0.351323	0.167687	0.005	0.127126	0.129803	0.161185	0.137039	0.145166		0.352699	0.481015	0.005	0.153332	0.137778	0.13596	0.168421	0.157805	0.163904	0.197292	0.198977	0.154823		0.242015	0.11888
		C20:5n-3 (EPA)	0.144355		0.138731	0.005	0.005	0.005	0.005	0.005	0.005	0.154234	0.186866	0.005	0.005	0.005	0.0527287	0.005	0.005		0.005	0.005	0.005	0.005	0.0700185	0.207841	0.129803	0.005	0.203249	0.005		0.118748	0.005	0.005	0.005	0.005	0.005	0.005	0.005	0.005	0.234389	0.005	0.0170305		0.005	0.005
		C22:4n-6	0.418132		0.848448	0.005	0.700484	0.005	0.005	0.005	0.005	0.005	0.169705	0.005	0.005	0.005	0.005	0.005	0.005		0.005	0.005	0.005	0.005	0.005	0.264342	0.094777	0.005	0.298714	0.005		0.138244	0.005	0.005	0.005	0.102938	0.005	0.169825	0.254676	0.24701	0.45023	0.005	0.507819		0.257914	0.005
		C22:5n-6	0.005		0.005	0.005	0.177103	0.005	0.005	0.005	0.005	0.005	0.005	0.005	0.005	0.005	0.005	0.005	0.005		0.005	0.005	0.005	0.005	0.005	0.005	0.005	0.005	0.005	0.005		0.005	0.005	0.005	0.005	0.005	0.005	0.005	0.005	0.005	0.005	0.005	0.005		0.005	0.005
		C22:5n-3 (DPA)	0.210725		0.138731	0.005	0.005	0.005	0.005	0.005	0.005	0.226815	0.306994	0.212126	0.216755	0	0.137471	0.005	0.005		0.005	0.13474	0.005	0.005	0.103083	0.343039	0.220459	0.005	0.368004	0.005		0.196732	0.005	0.005	0.005	0.196373	0.382228	0.26386	0.243739	0.283947	0.440113	0.215173	0.422666		0.227883	0.647897
		C22:6n-3 (DHA)	0.771554		0.826543	0.775218	0.978034	0.616338	0.935479	0.680746	0.828285	0.918147	0.858058	0.526458	0.169069	0.591062	0.536703	0.005	0.005		0.005	0.005	0.512964	0.005	0.766313	0.445951	0.576903	0.656419	0.201709	0.355044		0.203821	0.0564828	0.005	0.692733	0.0871011	0.269355	0.171228	0.16093	0.30934	0.303526	0.548345	0.379316		0.13249	0.523073
		Sum PUFA	6.8212		7.24758	5.3142	11.5276	5.15265	6.3095	5.50285	7.1368	7.75344	8.20304	6.56819	6.6002	6.11473	6.68525	5.3205	10.2138		14.1874	6.45425	5.83229	5.82349	6.24526	8.75961	7.27104	6.81882	7.76349	5.65097		7.61405	5.38773	14.0945	7.51876	5.44461	8.97337	6.1193	6.58875	7.77044	8.52571	7.538	8.58028		6.84532	9.70458
		Sum n-3 PUFA	1.24444		1.71734	1.16757	2.58782	0.970812	1.28379	1.19819	1.58454	2.10484	1.65891	1.54659	1.08594	1.21827	1.36718	0.478545	0.984277		1.81743	0.808441	1.40199	0.683508	1.52679	1.83425	1.63181	1.46468	1.56902	0.949699		1.43207	0.583048	1.70438	1.40189	0.905852	1.57252	1.13965	1.14838	1.49591	1.9021	1.64272	1.65815		1.39026	2.16362
		Sum n-6 PUFA	5.30298		5.12865	3.80173	8.69921	3.86888	4.57953	3.97622	5.31288	5.25666	6.28671	4.95218	5.42972	4.89646	5.19001	4.52057	9.22956		12.37	5.41618	4.23897	4.85382	4.44812	6.73568	5.4538	5.19996	6.12364	4.54561		6.01184	4.60061	12.3901	6.11686	4.3994	7.40085	4.85614	5.32944	6.27453	6.54267	5.89528	6.80601		5.45506	7.54096
Granulosa cells	Saturated fatty acids (SFA)	C10:0	0.319853	0.635409	0.403647	0.512282	0.48385	0.38049	0.335228	0.716379	0.915528	0.386957	0.394596	0.459681	0.478723	0.441059	0.254755	0.256909	0.546995	0.568248	0.536156	0.602803	0.651119	0.552249	0.416763	0.375405	0.918544	0.491659	0.474461	0.290666	0.182256	0.596128	0.486259	0.284825	0.293966	0.425216	0.312494	0.268477	0.642634	0.304198	0.271312	0.627192	0.611852	0.281395	0.293283	0.168813
		C11:0	0.0148769	0.005	0.005	0.0288979	0.102947	0.0178007	0.005	0.005	0.005	0.0173913	0.005	0.005	0.005	0.005	0.005	0.005	0.0183692	0.005	0.0487415	0.005	0.005	0.005	0.005	0.005	0.00866551	0.005	0.0318075	0.005	0.015678	0.005	0.005	0.0282939	0.0845153	0.0825662	0.0933671	0.005	0.005	0.183704	0.00935559	0.0160305	0.005	0.0659823	0.0159393	0.005
		C12:0	1.77531	3.06334	2.02287	2.24353	2.45528	1.62877	1.75606	3.08845	3.16859	1.46304	3.14899	1.82054	0.666293	2.34312	1.22666	0.20599	0.712318	0.528818	0.567351	0.95914	0.752124	0.36892	0.807957	2.02521	1.56629	1.75138	1.42603	1.84448	0.911282	1.78399	5.32675	1.09592	1.19424	1.01969	0.773613	1.03169	2.11319	1.05679	0.924332	2.68911	1.60642	1.90378	0.784214	1.50557
		C13:0	0.24051	0.263082	0.271418	0.2522	0.277957	0.222509	0.248646	0.313103	0.32425	0.284783	0.192439	0.181795	0.181971	0.147855	0.190194	0.115725	0.132667	0.106691	0.157922	0.118779	0.128059	0.149379	0.184091	0.207461	0.190641	0.193239	0.25446	0.261959	0.323358	0.310163	0.252953	0.282939	0.251709	0.216736	0.245803	0.2651	0.239229	0.215309	0.164658	0.18435	0.190137	0.300801	0.270968	0.284626
		C14:0	3.56302	6.90255	4.21277	3.55445	3.18621	3.27088	4.13818	4.22814	4.17233	4.86522	2.70969	2.84638	2.67077	2.14014	5.4022	1.9488	1.91856	1.77432	2.0257	2.1885	3.46843	2.06188	2.88666	2.64759	2.84445	2.75427	4.29136	6.45746	4.48194	4.1443	3.56099	4.0762	4.68141	3.69896	3.60321	3.74686	3.28119	3.48642	2.47549	2.56688	2.48885	4.31408	6.10475	4.95642
		C15:0	2.07781	2.1916	2.62138	2.05438	1.8376	1.85795	2.4243	2.55241	2.49386	2.42609	1.77471	1.47773	1.92329	1.68905	1.79375	1.18039	1.33891	1.23855	1.48564	1.38377	1.64313	1.48021	2.02245	1.80985	1.73094	1.84922	2.9899	2.51193	3.43936	2.97184	2.55409	3.04254	2.61998	2.22103	2.56474	2.71516	2.32896	2.31704	1.61477	1.53492	1.63567	2.9595	3.63416	3.62948
		C16:0	29.2281	36.6107	33.8507	31.7667	28.9358	33.7301	31.0541	30.9671	30.0575	34.0935	28.3604	28.8794	32.2704	31.9492	38.3232	26.95	29.2418	25.4575	29.6738	28.4594	31.3295	27.2888	29.7384	28.9773	28.5875	29.0715	31.5954	34.5032	31.9184	29.7294	28.3013	29.2559	30.6111	29.0674	28.4503	28.364	27.3495	28.2588	26.8449	25.5806	26.8508	29.364	33.1251	31.0321
		C17:0	1.57943	1.46478	1.76073	1.86786	2.0821	2.26737	2.66406	3.36899	3.09706	2.96304	2.19069	1.33489	1.72732	1.64144	1.45699	1.29612	1.33891	1.52151	1.4447	1.44316	1.4303	1.55942	2.22955	1.91259	1.70494	1.90548	2.04893	1.68299	2.13612	1.74879	1.75348	1.72593	1.53965	1.48206	1.53008	1.62606	1.53622	1.50321	1.40708	1.40267	1.48453	1.71166	1.91272	1.71168
		C18:0	14.1876	13.756	13.7565	16.0042	13.2647	14.5476	13.6578	12.2461	12.7125	14.3891	11.904	14.0969	16.8057	14.8882	14.9241	15.44	17.7059	13.4315	16.3187	17.7604	16.1427	13.2019	11.5901	13.4988	12.9289	11.6359	13.9158	12.5686	13.3635	13.8891	12.5642	13.8602	13.4692	13.8814	14.3042	12.7299	14.2013	14.396	14.1456	14.4615	14.4114	13.1441	12.9108	12.7807
		C20:0	3.47871	3.40445	3.31965	3.63589	3.94801	3.5913	3.68973	4.08787	3.50952	3.1	2.6436	2.42566	2.38522	2.64886	1.85308	2.35153	2.11246	2.34721	2.16217	1.85295	2.29605	2.55302	2.85342	2.533	2.82929	3.02823	3.48027	2.46169	3.71568	3.54158	3.69606	3.24248	2.92864	3.01366	2.92487	3.46318	3.18034	2.91753	3.54764	3.3684	3.40784	3.25448	2.41002	2.807
		C21:0	2.21418	2.06898	2.01591	2.31709	2.51705	2.23844	2.25557	2.35704	2.09809	1.91087	2.00214	1.83613	1.52296	1.79932	1.19176	1.7405	1.37157	1.86478	1.47394	1.14325	1.68101	2.05056	2.20143	1.8217	1.99307	2.21858	2.16291	1.54663	2.31054	2.20634	2.3699	2.0183	1.83178	1.89696	1.82542	2.2086	2.0311	1.82716	2.29586	2.19217	2.18658	2.01828	1.26558	1.67046
		C22:0	7.73103	7.17009	7.03598	8.02312	8.89718	7.93022	7.93002	8.20079	7.26939	6.65652	7.60618	6.66667	5.41993	6.41289	4.23312	6.2121	4.94336	6.70532	5.28943	4.06521	6.09635	7.39425	8.34036	6.88967	7.51083	8.2359	7.54367	5.38989	8.05652	7.61109	8.34254	7.015	6.39009	6.61974	6.38898	7.65919	7.01972	6.3921	8.00651	7.59844	7.56649	6.94366	4.71166	5.77889
		C23:0	2.70759	2.47475	2.48915	2.79522	3.11157	2.74576	2.7795	2.87053	2.64168	2.33913	2.93323	2.79704	1.92609	2.24038	1.46048	2.5066	1.74712	2.85052	1.94771	1.40753	2.55939	3.02831	3.27785	2.65352	2.87045	3.19456	2.70363	1.94495	2.89455	2.71447	2.95194	2.52381	2.24333	2.33456	2.28654	2.74893	2.51425	2.26568	2.82352	2.67508	2.67655	2.48016	4.10915	2.06109
		C24:0	8.62612	7.61599	8.00102	8.82175	9.77995	8.65783	8.80916	9.06495	8.30174	7.37826	10.3975	9.06116	5.43113	6.56826	4.25057	7.95954	5.15563	8.98991	5.55653	4.10084	8.22827	9.84315	11.7333	9.3792	10.234	11.3766	8.50584	6.05734	9.16966	8.60097	9.48697	7.87513	7.08459	7.37522	7.34361	8.37512	8.03293	7.3363	8.46306	8.29977	8.32216	7.7762	4.60646	6.61707
		C26:0	8.49719	6.9137	7.45587	8.44345	9.17256	8.32851	8.34295	8.76437	8.15392	6.97826	10.8854	9.57538	4.65845	5.75632	3.8475	9.36675	4.58822	9.59063	5.16465	3.56931	8.94612	10.2754	11.7307	9.14408	10.3336	11.2397	8.16657	6.04837	8.59741	8.27321	8.90248	7.95435	7.24811	7.71374	7.99527	8.67737	8.24401	7.49037	9.20216	8.77066	8.37823	7.76068	4.13784	6.66222
		Sum SFA	86.2414	94.5355	89.2175	92.321	90.0528	91.4156	90.0852	92.8262	88.9159	89.2522	87.1436	83.4593	78.0683	80.6661	80.4083	77.5309	72.8727	76.9755	73.8531	69.0551	85.3525	81.8075	90.013	83.8754	86.2522	88.9462	89.591	83.5702	91.5163	88.1214	90.5499	84.2818	82.4723	81.049	80.6425	83.8796	82.7145	79.9506	82.1963	81.9677	81.8175	84.2788	80.2926	81.6661
	Monounsaturated - fatty acids (MUFA)	C14:1cis-9	0.307456	0.0490491	0.424525	0.696178	0.761807	0.758756	0.790338	1.0921	1.02282	1.07609	0.666731	0.366186	0.352744	0.556335	0.287908	0.282368	0.379631	0.491708	0.347039	0.587956	0.450914	0.468506	0.6929	0.628309	0.600087	0.694682	0.662655	0.310403	0.676113	0.547734	0.665537	0.38291	0.374807	0.385997	0.520188	0.511626	0.572273	0.470123	0.258214	0.312594	0.0877556	0.283336	0.532373	0.361181
		C16:1cis-9	0.543007	0.664393	0.589231	0.309996	0.424656	0.282586	0.472871	0.470906	0.42677	0.573913	0.388765	0.579146	0.683091	0.501203	1.07311	0.564736	0.195938	0.452279	0.664834	0.778002	0.519452	0.656361	0.286364	0.416897	0.398614	0.300866	0.495666	1.00477	0.487977	0.466344	0.397849	0.533811	0.711031	0.480948	0.472552	0.499806	0.459695	0.602469	0.464037	0.456868	0.487531	0.425003	0.77465	0.602622
		C17:1cis-9	0.277702	0.144918	0.143828	0.273217	0.239351	0.211384	0.179824	0.28555	0.185967	0.245652	0.169113	0.163615	0.0839866	0.0576383	0.050602	0.0810073	0.0938871	0.248173	0.0740871	0.151443	0.102808	0.0950592	0.253126	0.246977	0.20364	0.2177	0.233255	0.138156	0.162659	0.16938	0.162086	0.179195	0.143309	0.253891	0.314399	0.281985	0.272064	0.292346	0.310605	0.282537	0.290081	0.0543383	0.229526	0.194331
		C18:1trans-9	0.0198359	0.005	0.005	0.005	0.005	0.0867785	0.005	0.0350675	0.005	0.005	0.0116629	0.005	0.005	0.0250601	0.0872448	0.005	0.005	0.005	0.005	0.005	0.005	0.005	0.005	0.00987908	0.005	0.005	0.00795186	0.0161481	0.005	0.005	0.005	0.005	0.163519	0.005	0.00571635	0.005	0.005	0.005	0.005	0.005	0.0170636	0.005	0.005	0.0274812
		C18:1trans-11	0.119015	0.0490491	0.0719141	0.06305	0.0694891	0.0823283	0.084362	0.070135	0.0691415	0.0782609	0.0894159	0.228542	0.156775	0.0701684	0.219857	0.111096	0.130626	0.11133	0.159872	0.178168	0.106416	0.117692	0.0843752	0.122501	0.0736568	0.0538134	0.0954224	0.168658	0.0568327	0.0791905	0.0613964	0.133924	0.0955391	0.0722454	0.0895562	0.0827381	0.114924	0.0948148	0.0898136	0.0821561	0.0877556	0.0737449	0.092448	0.0687029
		C18:1cis-9	3.99445	1.73678	3.24077	2.57192	2.36263	2.63896	2.49534	1.80598	2.84195	3.13913	3.01681	4.88768	6.2402	4.52085	7.31984	5.29788	6.87009	5.37632	5.90747	8.27295	4.53439	4.87065	2.4929	4.62736	3.71534	2.75182	2.69833	6.84501	2.09301	3.13682	2.25202	4.24974	5.65518	5.04892	4.98657	4.22133	4.543	5.43407	4.92852	4.23404	4.59255	4.07926	5.76684	5.20572
		C18:1cis-11	0.530609	0.247475	0.461642	0.344148	0.319135	0.35824	0.408489	0.375723	0.464917	0.43913	0.480124	0.680431	0.772676	0.64154	0.703193	0.759154	0.908256	0.797866	0.799361	1.11058	0.598813	0.654098	0.411649	0.628309	0.543761	0.464752	0.429401	0.674633	0.342956	0.527937	0.392937	0.654532	0.760638	0.724518	0.729788	0.618003	0.621526	0.839506	0.774643	0.683298	0.78005	0.648179	0.701329	0.789102
		C20:1cis-11	0.136372	0.0267541	0.0951122	0.0709313	0.0514734	0.0867785	0.0954622	0.0601157	0.140667	0.0695652	0.143843	0.205168	0.226764	0.233059	0.198918	0.270796	0.485764	0.303839	0.272952	0.335551	0.200206	0.201435	0.0997162	0.183751	0.160312	0.129641	0.108675	0.130979	0.0862289	0.140783	0.10069	0.20183	0.218637	0.284853	0.226749	0.216132	0.159486	0.215309	0.28441	0.208396	0.226702	0.215413	0.274156	0.284626
		C22:1cis-13	0.0173564	0.005	0.005	0.005	0.0128684	0.0133505	0.005	0.005	0.005	0.005	0.005	0.005	0.005	0.005	0.005	0.005	0.005	0.005	0.005	0.005	0.005	0.005	0.005	0.005	0.005	0.005	0.005	0.005	0.00783899	0.005	0.005	0.005	0.005	0.0288982	0.005	0.005	0.005	0.005	0.005	0.005	0.005	0.005	0.005	0.005
		C24:1cis-15	0.163646	0.292065	0.206463	0.202286	0.32943	0.206933	0.226445	0.227939	0.197888	0.3	0.215764	0.181795	0	0.207999	0.0977142	0.134241	0.220431	0.194828	0.308046	0.187077	0	0.319127	0.178978	0.199557	0.162478	0.005	0.400244	0.195572	0.290043	0.356357	0.270144	0.243327	0.231498	0.309623	0.222938	0.369789	0.302554	0.274568	0.239503	0.246468	0.243766	0.291098	0	0.186479
		Sum MUFA	6.10944	3.21495	5.23349	4.53172	4.57084	4.72609	4.75313	4.42352	5.35012	5.92174	5.18223	7.29256	8.51624	6.81385	10.0541	7.50127	9.28462	7.97634	8.53366	11.6017	6.513	7.38293	4.50001	7.06354	5.85789	4.61817	5.1316	9.48434	4.20366	5.42455	4.30266	6.57927	8.35416	7.58989	7.56845	6.80141	7.04552	8.22321	7.34975	6.50636	6.81325	6.07037	8.37132	7.72024
	Polyunsaturated - Fatty acids (PUFA)	C18:2trans-9,trans-12	0.123974	0.109246	0.143828	0.0972022	0.120963	0.133505	0.042181	0.0300579	0.10252	0.113043	0.0796968	0.0831061	0.0139978	0.0175421	0.0261734	0.120354	0.116338	0.0533457	0.11503	0.0207863	0.099201	0.153905	0.102273	0.0790326	0.116984	0.132087	0.0159037	0.0645925	0.105826	0.0967884	0.115425	0.132038	0.115749	0.0990794	0.137193	0.119886	0.12196	0.201481	0.0972981	0.122232	0.0901933	0.104795	0.210399	0.10011
		C18:2n-6 (LA)	2.12244	0.267541	1.28053	0.953632	1.09124	1.15705	1.30317	0.949327	1.31607	1.24783	1.65419	2.16336	3.37906	2.36317	2.43762	2.95329	3.47382	2.86675	3.61662	4.28495	2.24735	2.76351	1.2733	2.38283	1.85225	1.4285	1.43134	2.06876	1.04846	1.56621	1.1739	2.17863	2.14595	2.31598	2.14554	1.93168	2.3876	2.4	2.30147	2.35848	2.37184	1.9096	2.39408	2.25542
		C18:3n-6	0.109097	0.0512786	0.0231981	0.165506	0.193025	0.005	0.0666015	0.005	0.005	0.106522	0.005	0.0311648	0.240761	0.115277	0.0645612	0.134241	0.112256	0.236577	0.0428925	0.0950232	0.209224	0.147115	0.005	0.0553228	0.0866551	0.0905044	0.143134	0.0699752	0.0274365	0.0527937	0.125249	0.0641328	0.0477695	0.0866945	0.0342981	0.0827381	0.0562891	0.124444	0.0299379	0.128244	0.19745	0.0912108	0.23909	0.153109
		C18:3n-3 (LNA)	0.562842	0.140459	0.350291	0.341521	0.375756	0.393841	0.41959	0.335646	0.355244	0.347826	0.425697	0.438904	0.845465	0.486167	0.486826	0.629542	0.655169	0.505624	0.727223	0.884903	0.420251	0.556775	0.386081	0.600648	0.426776	0.342449	0.450606	0.495209	0.290043	0.395952	0.299614	0.496086	0.516278	0.340585	0.476363	0.357969	0.565237	0.505679	0.454682	0.442841	0.409526	0.403656	0.586566	0.34744
		C18:2cis-9,trans-11 (CLA)	0.005	0.005	0.005	0.005	0.0102947	0.0333764	0.005	0.0551061	0.0643731	0.0456522	0.005	0.005	0.005	0.005	0.0907346	0.0254594	0.005	0.005	0.005	0.005	0.005	0.005	0.005	0.005	0.0216638	0.005	0.005	0.005	0.005	0.005	0.005	0.0565878	0.005	0.005	0.005	0.005	0.005	0.005	0.005	0.005	0.005	0.005	0.005	0.0294441
		C18:4n-3	0.005	0.00668852	0.005	0.0157625	0.005	0.005	0.005	0.005	0.005	0.005	0.005	0.005	0.005	0.005	0.005	0.005	0.005	0.0115969	0.005	0.005	0.005	0.005	0.005	0.005	0.005	0.005	0.005	0.005	0.005	0.005	0.005	0.0396114	0.005	0.0185774	0.005	0.005	0.005	0.005	0.005	0.005	0.005	0.00970327	0.005	0.005
		C20:2n-6	0.183482	0.0601966	0.171666	0.0893209	0.005	0.133505	0.182044	0.005	0.212193	0.11087	0.174944	0.277886	0.285554	0.268144	0.24952	0.351803	0.585774	0.398933	0.391882	0.460268	0.218242	0.280651	0.171307	0.227219	0.194974	0.185901	0.124579	0.193778	0.113665	0.173779	0.164542	0.265962	0.297641	0.365355	0.29725	0.270165	0.257992	0.335802	0	0.256487	0.324208	0.263929	0.270968	0.335663
		C20:3n-9	0.0148769	0.00891802	0.048716	0.005	0.005	0.0823283	0.170944	0.005	0.0691415	0.005	0.005	0.0701208	0.0279955	0.005	0.0226837	0.005	0.0326564	0.0231938	0.005	0.05642	0.005	0.005	0.0127841	0.005	0.005	0.005	0.005	0.005	0.0117585	0.005	0.005	0.0716778	0.005	0.005	0.005	0.005	0.114924	0.102716	0.005	0.005	0.005	0.0135846	0.005	0.005
		C20:3n-6	0.354566	0.45036	0.185585	0.110338	0.164715	0.218059	0.213125	0.0125241	0.286103	0.143478	0.316843	0.420725	0.652296	0.463613	0.42401	0.611026	0.755179	0.498666	0.703827	0.769094	0.362534	0.534142	0.232671	0.442583	0.318458	0.200577	0.265062	0.299638	0.164619	0.241971	0.176822	0.414977	0.398692	0.369484	0.461119	0.361346	0.574618	0.428642	0.464037	0.430819	0.407089	0.316327	0.408046	0.343514
		C20:3n-3	0.005	0.118164	0.141508	0.123473	0.401493	0.005	0.005	0.005	0.005	0.005	0.005	0.005	0.005	0.0375902	0.116908	0.120354	0.005	0.005	0.0097483	0.0742368	0.005	0.005	0.005	0.005	0.005	0.005	0.148435	0.0915061	0.005	0.005	0.005	0.005	0.005	0.005	0.150531	0.108066	0.119614	0.124444	0.110396	0.122232	0.182824	0.005	0.005	0.00588882
		C20:4n-6	1.58191	0.0914097	1.35941	0.370419	1.82988	0.696453	1.22103	0.591138	1.35422	1.07826	2.0624	2.75289	2.96473	3.26784	2.24394	4.00176	4.17798	3.75275	4.98723	4.94714	2.24375	2.65713	1.28608	2.24848	2.07322	1.90548	0.946272	1.74759	0.838772	1.48262	1.26722	2.00887	2.34622	3.44507	3.90427	2.75906	3.10763	3.44691	3.04618	3.49865	3.66136	3.01966	2.95515	3.04059
		C22:2n-6	0.106618	0.352262	0.171666	0.0866938	0.0772101	0.005	0.005	0.122736	0.126362	0.134783	0.0738653	0.0649266	0.114782	0.0526263	0.0802652	0.005	0.005	0.005	0.0565401	0.005	0.0396804	0.005	0.0946025	0.0849601	0.0584922	0.005	0.267713	0.123802	0.297882	0.16498	0.159631	0.162218	0.134122	0.0908228	0.18864	0.185739	0.119614	0.116543	0.0580046	0.062118	0.0975063	0.139727	0.162581	0.16685
		C20:5n-3 (EPA)	0.282661	0.005	0.132229	0.10771	0.167289	0.166882	0.164284	0.005	0.0953675	0.0695652	0.190495	0.103883	0.391937	0.105253	0.216367	0.326344	0.332687	0.276006	0.397731	0.478085	0.005	0.246701	0.140625	0.329961	0.155979	0.005	0.185544	0.193778	0.143062	0.180378	0.005	0.264076	0.203939	0.20848	0.217221	0.005	0.283791	0.235062	0.005	0.22643	0.241328	0.161074	0.005	0.178628
		C22:4n-6	0.795914	0.151606	0.791055	0.005	0.0849312	0.318188	0.701536	0.217919	0.784398	0.565217	1.76499	1.69329	1.74412	2.6238	1.61577	3.96241	4.1494	3.69477	3.77454	3.58712	1.12187	1.38288	0.923014	1.17759	1.49047	1.11541	0.463859	0.715901	0.484057	0.860097	0.739213	1.675	1.63703	2.23341	1.98167	1.59735	1.23367	1.94963	2.09378	2.34245	1.83799	1.4943	2.08805	1.95509
		C22:5n-6	0.366963	0.243016	0.222702	0.349402	0.239351	0.275911	0.233105	0.270521	0.27895	0.276087	0.295461	0.324633	0.408735	0.571371	0.223347	0.583252	0.502092	1.05996	0.395781	0.668132	0.44911	0.683521	0.309376	0.507785	0.368284	0.347341	0.344581	0.229662	0.405668	0.274967	0.275056	0.36782	0.328875	0.398382	0.405861	0.406936	0.283791	0.424691	0.503331	0.316602	0.177949	0.692814	0.455864	0.292478
		C22:5n-3 (DPA)	0.419033	0.005	0.005	0.210167	0.519882	0.005	0.005	0.005	0.005	0.215217	0.005	0.005	1.30459	1.23296	0.549642	0.005	1.39402	0.677258	1.18344	1.55303	0.005	0.543195	0.005	0.0177823	0.005	0.005	0.005	0.005	0.005	0.321161	0.218571	0.005	0.005	0.005	0.005	0.005	0.005	0.005	0.005	0.005	0.005	0.005	0.602506	0.005
		C22:6n-3 (DHA)	0.62483	0.198426	0.526597	0.1261	0.100373	0.24921	0.44401	0.165318	0.68903	0.371739	0.63563	0.82327	1.04143	0.914695	0.689234	1.14799	1.55526	0.992694	1.21074	1.46395	0.723265	0.860059	0.554831	0.9069	0.725737	0.687344	0.490365	0.651308	0.348835	0.642323	0.432231	0.941243	1.00132	1.38918	1.38907	1.13807	1.0132	1.43012	1.29481	1.21831	1.36996	1.03049	0.962734	1.40939
		Sum PUFA	7.6492	2.24957	5.54898	3.14725	5.3764	3.85831	5.16162	2.75029	5.73397	4.82609	7.67422	9.24815	13.4155	12.52	9.5376	14.9678	17.8426	15.0481	17.6132	19.3432	8.13448	10.8096	5.48695	9.06109	7.88995	6.4356	5.27739	6.94549	4.28009	6.45403	5.14747	9.13892	9.17359	11.3611	11.789	9.31901	10.2399	11.8262	10.4539	11.5259	11.3692	9.65088	11.336	10.6136
		Sum n-3 PUFA	1.88937	0.463737	1.15063	0.924734	1.56479	0.809933	1.02788	0.500964	1.13964	1.00435	1.25182	1.36606	3.58343	2.77666	2.05898	2.22423	3.93714	2.46318	3.52888	4.45421	1.14352	2.20673	1.08154	1.85529	1.30849	1.02979	1.27495	1.4318	0.781939	1.53982	0.950416	1.74102	1.72154	1.95682	2.23319	1.60411	1.98185	2.29531	1.85989	2.00982	2.20364	1.60492	2.15181	1.94135
		Sum n-6 PUFA	5.62099	1.66767	4.20581	2.12531	3.68035	2.79916	3.92061	2.16417	4.3583	3.66304	6.3427	7.72887	9.79003	9.72584	7.33903	12.5978	13.7565	12.5084	13.9693	14.8117	6.89176	8.44895	4.29035	7.12677	6.44281	5.27371	3.98653	5.4491	3.38056	4.81742	4.08163	7.1376	7.3363	9.30521	9.41865	7.59502	8.0212	9.22667	8.49674	9.39385	9.0754	7.92757	8.97383	8.54271
Degraded oocytes	Saturated fatty acids (SFA)	C10:0	0.646672	0.373727	0.746337	2.15243	0.655835	0.972546	0.459488	0.360412	0.383681	0.872945	0.373631	1.19573	0.634505	0.880616	0.587778	0.554242	0.624867	0.572897	0.760289	0.484416	1.04039	1.47172	0.272172	0.510924	0.407317	1.37781	0.335463	0.400132	0.571957	0.005	0.366528	1.45985	0.697433	0.406322	1.26582	1.3012	0.481982	0.557972	0.729173	1.11549	0.824734	0.844073	0.695244	0.530488
		C11:0	0.005	0.005	0.005	0.005	0.005	0.005	0.005	0.005	0.005	0.005	0.005	0.005	0.005	0.005	0.005	0.005	0.005	0.005	0.005	0.005	0.005	0.005	0.005	0.005	0.005	0.005	0.005	0.005	0.005	0.005	0.005	0.005	0.005	0.005	0.005	0.005	0.005	0.005	0.005	0.005	0.005	0.005	0.005	0.005
		C12:0	1.25858	1.4453	2.43251	3.81789	1.21479	4.43863	2.00031	0.724014	1.26295	3.83586	0.829586	2.37029	1.90594	0.770107	1.13931	0.963149	1.14305	2.87787	2.1148	3.66247	1.72331	2.08305	1.08869	0.336134	0.817073	3.1454	1.0914	0.990673	0.788607	1.25928	0.963387	2.86564	3.85183	1.7891	1.76648	1.67874	0.87171	0.817187	0.681327	0.591294	3.11205	0.993606	0.92323	1.52192
		C13:0	0.236418	0.18521	0.248779	0.288143	0.238486	0.156245	0.208301	0.156285	0.185446	0.178412	0.17415	0.338612	0.372954	0.328073	0.305541	0.337472	0.323102	0.337313	0.288027	0.263003	0.306781	0.403025	0.178996	0.221849	0.182927	0.389775	0.26883	0.286992	0.274424	0.005	0.40258	0.407768	0.396541	0.327611	0.389193	0.313428	0.252288	0.358069	0.28899	0.348067	0.320956	0.301033	0.327306	0.405317
		C14:0	3.59726	2.712	5.19672	2.99669	6.27143	3.29709	3.48599	2.38255	3.77926	2.5137	2.21329	5.25907	5.29885	4.21314	5.08804	5.74195	4.46246	4.12004	4.48908	10.9679	4.06819	4.84536	4.29591	4.70588	1.96341	3.9612	4.84123	4.21105	3.83615	3.95081	6.34514	6.72479	8.57843	5.01202	4.8498	4.33575	3.86151	5.02614	3.60759	5.4852	4.8184	4.33055	5.11501	5.53933
		C15:0	2.40358	1.81902	2.31272	1.97378	2.15382	1.7187	2.01869	1.74465	1.9184	1.75226	1.44386	2.91348	2.88918	2.31378	2.9363	3.18012	2.52385	2.38796	2.69085	2.20189	2.27018	2.64457	1.93708	1.97647	1.57561	1.83104	2.92726	2.46702	2.30516	4.50135	3.83552	3.19906	2.8794	2.65705	2.91139	2.51454	2.18963	2.87773	2.35594	3.0026	2.6164	2.45155	2.91867	2.95444
		C16:0	30.1711	36.569	37.0404	42.6538	37.1963	37.0046	43.2777	36.0189	39.5063	36.5458	29.9506	33.0253	32.0304	29.637	32.7369	35.5503	31.6061	29.9084	31.8102	46.8366	29.1095	31.9748	42.3044	35.5294	35.5098	33.43	34.6422	31.9885	31.9083	35.0342	39.2045	36.6495	40.3475	35.9372	32.3937	31.0246	30.8054	33.5706	32.7266	36.786	32.4003	30.9297	33.3582	33.9493
		C17:0	2.32477	2.36142	4.91108	2.41752	4.2592	3.27158	3.12758	2.69831	2.48753	2.77813	2.48876	1.96466	1.73399	2.0375	2.12843	2.72687	2.55128	2.71992	2.37169	1.64163	1.99808	2.59023	2.43239	2.6084	2.13659	5.04895	2.02886	2.05033	2.01051	3.08387	2.39345	2.01406	2.18795	1.89334	1.76271	1.81645	1.92228	1.73542	1.72437	2.11776	1.94198	2.10723	1.89838	1.65306
		C18:0	14.2268	12.7199	19.0086	15.8219	14.4731	13.5072	15.9933	14.2793	14.1642	14.5852	13.1467	13.5198	13.0316	13.6513	13.2444	13.4176	13.4575	12.7537	12.7277	12.7049	12.9835	13.97	16.2641	18.6017	13.6878	16.3706	14.3858	14.2806	13.6923	14.4111	10.6754	12.6656	11.3821	13.3214	12.3389	13.1236	11.9234	11.5658	11.0314	14.9417	14.9468	16.3699	15.5866	17.971
		C20:0	2.78834	2.24236	0.995117	2.15531	1.42346	1.84624	1.95742	2.17204	2.04949	2.07723	1.97898	3.52721	3.63024	3.84708	3.79337	3.4092	3.99	3.89517	3.8248	1.53031	3.92947	3.84459	1.87578	1.08908	2.3122	1.11494	2.47921	2.8506	2.96378	2.57551	2.6358	2.9107	2.52471	2.50176	2.18024	2.20112	2.75069	2.64048	2.8076	2.33582	1.80791	3.04575	2.84418	3.10942
		C21:0	2.13703	2.06046	0.635769	1.63377	1.22224	1.67087	1.51325	1.97748	1.84806	1.79368	1.98214	2.05989	2.27405	2.28615	2.41326	1.98542	2.48423	2.4656	2.38206	0.897881	2.53695	2.16003	1.53741	0.8	2.14146	0.969906	1.66353	1.95927	2.08273	1.71279	1.73249	1.67388	1.56225	1.72953	1.54922	1.65974	2.15574	1.93752	2.2124	1.40065	0.962867	1.91244	1.65233	1.94711
		C22:0	7.68125	7.84165	2.2943	6.23829	4.61693	6.42199	5.78649	7.61012	6.92864	6.75417	7.53594	7.19904	8.00882	8.01188	8.35577	6.97359	8.77252	8.68716	8.43323	3.14258	8.90466	7.56691	5.83576	2.87059	8.03171	3.07288	6.29567	7.25482	7.83696	6.3639	6.55143	5.96783	5.42005	6.49903	5.96259	6.34216	8.24453	7.2778	8.57017	5.05745	3.34769	6.66404	5.7177	6.50891
		C23:0	3.15223	3.37346	1.0504	2.25328	2.1501	2.66573	2.10139	3.24052	2.90958	2.80043	3.49566	2.58545	2.7802	2.77308	3.03988	2.43866	3.08776	3.04385	2.98666	1.10339	3.09449	2.59023	2.38335	1.34454	3.49512	1.35968	2.42176	2.75953	2.95222	2.57341	2.48358	2.0884	1.91296	2.47835	2.28226	2.50979	3.22514	2.80524	3.32817	2.0255	1.26757	2.38662	2.03833	2.27097
		C24:0	10.2633	10.4379	3.14199	6.09422	7.05768	8.10242	5.6272	10.0947	9.12521	8.47458	11.3387	8.14433	8.9969	8.56442	9.53392	7.98355	9.74487	9.63217	9.52826	3.6111	9.93704	8.21446	7.05196	3.96639	10.7073	4.08811	8.75649	9.80738	10.3559	9.71355	9.31341	7.02217	6.19919	8.83911	9.12148	9.48593	11.5826	10.3752	12.1644	7.01166	4.50963	7.64191	6.63416	6.94999
		C26:0	9.92027	9.70697	2.64443	4.30197	6.79684	7.36584	4.16603	9.4951	8.43458	7.49012	11.4021	7.40715	8.44231	7.70107	8.9073	7.19529	9.08038	9.01644	8.68753	3.31629	9.27546	7.34049	6.09323	3.47563	9.9878	3.61675	8.03731	9.29963	9.8157	9.09762	8.45217	6.49725	5.76279	8.59659	8.53769	9.23661	11.3642	9.9754	11.7127	6.12681	3.87584	7.22479	5.98632	6.38771
		Sum SFA	90.8075	93.8484	82.6592	94.799	89.7302	92.4397	91.7231	92.9544	94.9834	92.4525	88.3541	91.51	92.0299	87.0152	94.2103	92.4574	93.8519	92.4185	93.0951	92.3643	91.178	91.6995	93.5512	78.037	92.9561	79.777	90.1751	90.6065	91.3947	94.2773	95.3553	92.1465	93.7032	91.9884	87.3115	87.5436	91.6312	91.5206	93.9408	88.3461	76.7531	87.2031	85.6956	91.699
	Monounsaturated - fatty acids (MUFA)	C14:1cis-9	1.05229	1.20386	3.42762	0.924939	1.73647	1.31054	1.07214	1.1514	0.738585	0.815598	0.677601	0.483228	0.360845	0.91515	0.675816	0.800571	0.996739	1.24752	0.835539	0.193277	0.834978	1.43096	0.152024	1.58655	0.912195	3.19072	0.445752	0.626414	0.603732	0.005	0.508733	0.430296	0.207237	0.425469	0.336293	0.429776	0.530933	0.281183	0.355974	0.532584	0.487527	0.306936	0.338593	0.518567
		C16:1cis-9	0.540052	0.496097	2.85635	0.628152	0.663288	0.771659	0.689233	0.491181	0.482798	0.449216	0.332468	0.490283	0.598179	0.745934	0.5826	0.724209	0.576097	0.449751	0.41258	0.943142	0.621565	0.520763	0.311404	0.759664	0.42439	0.534808	0.597399	0.554666	0.467965	0.468275	0.680981	0.838064	0.822971	0.64884	0.863404	0.527128	0.421734	0.597513	0.398079	0.624843	0.710977	0.615839	0.722331	0.600028
		C17:1cis-9	0.0463564	0.205054	0.598913	0.158479	0.350276	0.117981	0.24506	0.172232	0.172656	0.18797	0.38313	0.005	0.005	0.0794281	0.005	0.0566558	0.0487701	0.0374793	0.005	0.0293585	0.0853652	0.475479	0.218228	0.235294	0.229268	0.688905	0.0528468	0.135217	0.0866601	0.118124	0.102147	0.0788501	0.0737287	0.129768	0.0850179	0.0997269	0.0640133	0.0637055	0.070812	0.130001	0.121882	0.0354156	0.0744904	0.125171
		C18:1trans-9	0.005	0.005	0.005	0.005	0.0931584	0.0255094	0.0183795	0.0223264	0.005	0.0127437	0.005	0.005	0.005	0.005	0.005	0.0270963	0.005	0.005	0.0129742	0.0538239	0.0133383	0.005	0.014712	0.0403361	0.005	0.0906454	0.0137861	0.0137977	0.0115547	0.005	0.0220317	0.0135172	0.00996333	0.0148914	0.005	0.005	0.005	0.005	0.00765536	0.00838715	0.005	0.005	0.00902914	0.005
		C18:1trans-11	0.129798	0.0562244	0.175067	0.0345772	0.730362	0.0733395	0.0980242	0.0606003	0.0511574	0.105136	0.158318	0.0952347	0.0920275	0.141589	0.054376	0.0615824	0.0335294	0.0669272	0.0518968	0.159025	0.0907005	0.0769823	0.0760121	0.329412	0.0902439	0.172226	0.144754	0.1159	0.0953261	0.0885926	0.0400577	0.0923673	0.0936553	0.0999851	0.156811	0.17096	0.0903717	0.10105	0.0746397	0.104839	0.203136	0.161338	0.180583	0.0794739
		C18:1cis-9	2.48007	1.82564	4.09103	1.37156	2.43702	1.99611	2.62827	1.82439	1.42921	2.07404	3.29302	2.89584	2.63247	3.72621	1.84619	2.24406	1.66123	2.21663	2.30162	4.0894	2.73435	2.16003	3.20477	6.51429	2.10244	5.47498	2.88819	2.85888	2.61425	1.99123	1.27984	2.40831	3.10059	2.68471	3.32704	3.51894	2.39108	2.55261	1.92915	3.62744	6.43942	3.62027	4.21887	2.33852
		C18:1cis-11	0.257278	0.188517	0.451488	0.259329	0.454613	0.334811	0.321642	0.287054	0.195038	0.242131	0.329302	0.437374	0.297879	0.507649	0.331434	0.413834	0.37492	0.449751	0.422959	0.32539	0.394814	0.398497	0.286884	0.611765	0.229268	0.833938	0.305593	0.278713	0.262869	0.22781	0.228329	0.304136	0.294915	0.291446	0.366522	0.341921	0.269232	0.38443	0.220091	0.33968	0.751605	0.43089	0.47403	0.323856
		C20:1cis-11	0.005	0.005	0.005	0.005	0.005	0.005	0.005	0.005	0.005	0.005	0.005	0.0176361	0.0484355	0.005	0.005	0.0147798	0.005	0.058896	0.005	0.0391447	0.005	0.005	0.01226	0.0941176	0.005	0.005	0.0597399	0.0082786	0.005	0.005	0.005	0.0630801	0.0438387	0.0553109	0.0736822	0.005	0.0602478	0.005	0.005	0.005	0.227513	0.005	0.0993206	0.0715265
		C22:1cis-13	0.005	0.00992195	0.005	0.005	0.005	0.005	0.005	0.005	0.005	0.005	0.005	0.005	0.005	0.005	0.005	0.005	0.005	0.005	0.005	0.005	0.0106707	0.005	0.005	0.005	0.0146341	0.005	0.005	0.005	0.005	0.005	0.005	0.005	0.005	0.005	0.005	0.005	0.005	0.005	0.005	0.005	0.005	0.005	0.00902914	0.005
		C24:1cis-15	0.005	0.005	0.005	0.005	0.0260844	0.005	0.005	0.005	0.005	0.0223015	0.0158318	0.005	0.142885	0.113962	0.005	0.005	0.17984	0.123146	0.005	0.135783	0.237422	0.005	0.005	0.005	0.005	0.005	0.005	0.005	0.005	0.005	0.0640923	0.081103	0.005	0.005	0.005	0.005	0.152502	0.105444	0.047846	0.005	0.005	0.005	0.005	0.005
		Sum MUFA	4.50584	3.98532	11.6005	3.37704	6.49128	4.62995	5.07275	4.00919	3.06945	3.90914	5.18966	4.4196	4.17272	6.22993	3.49042	4.34279	3.87113	4.6501	4.03757	5.96834	5.02321	5.06272	4.27629	10.1714	4.00244	10.9862	4.50806	4.59186	4.14235	2.89403	2.92621	4.30972	4.6469	4.35042	5.20877	5.08845	3.98012	4.08594	3.10425	5.36778	8.94207	5.17068	6.12627	4.05714
	Polyunsaturated - Fatty acids (PUFA)	C18:2trans-9,trans-12	0.278138	0.218283	0.138211	0.213226	0.0968848	0.19132	0.147036	0.159474	0.127894	0.162482	0.10449	0.005	0.135619	0.0897883	0.145003	0.0985319	0.134118	0.0481876	0.16607	0.0318051	0.0346796	0.005	0.193708	0.005	0.202439	0.005	0.073526	0.0883051	0.0866601	0.005	0.0660952	0.0856087	0.041846	0.0765843	0.098243	0.005	0.0884889	0.0329511	0.0976058	0.005	0.005	0.104279	0.005	0.0874213
		C18:2n-6 (LA)	1.38606	0.816907	2.48779	0.780867	1.15516	1.08096	1.15178	0.918572	0.594705	1.42411	1.99797	1.16751	1.18425	2.0375	0.647333	0.684797	0.557808	0.843283	0.710987	0.517444	1.28048	1.0053	0.966089	4.18824	1.21463	3.22698	1.59919	1.58673	1.45011	0.930223	0.446643	1.00027	0.587837	1.29342	1.98186	2.22011	1.30474	1.34001	1.02199	2.1555	4.18867	2.10526	2.2776	1.06296
		C18:3n-6	0.197015	0.062839	0.005	0.16136	0.465792	0.159434	0.171542	0.204127	0.005	0.207086	0.326135	0.229269	0.10898	0.169216	0.15536	0.342398	0.219465	0.208813	0.15569	0.13456	0.0133383	0.005	0.11034	0.005	0.0853659	0.005	0.144754	0.140736	0.0577734	0.554759	0.0620894	0.0856087	0.08967	0.0510562	0.0831287	0.0997269	0.065896	0.005	0.0995196	0.0251615	0.146258	0.214461	0.0857768	0.0556317
		C18:3n-3 (LNA)	0.475153	0.281122	0.838478	0.22187	0.365181	0.315679	0.355338	0.271106	0.217419	0.404613	0.601609	0.486755	0.43592	0.604344	0.204557	0.273426	0.240802	0.345345	0.290622	0.168811	0.448167	0.412082	0.267268	1.31765	0.42439	1.16933	0.553743	0.582262	0.508406	0.005	0.210303	0.405515	0.223179	0.429723	0.699036	0.771697	0.423617	0.518431	0.352146	0.788392	1.32445	0.682735	0.758448	0.379488
		C18:2cis-9,trans-11 (CLA)	0.0324495	0.005	0.005	0.005	0.186317	0.005	0.0490121	0.005	0.0799335	0.0892061	0.0981572	0.005	0.005	0.005	0.005	0.005	0.005	0.005	0.005	0.005	0.005	0.005	0.005	0.0470588	0.005	0.005	0.005	0.005	0.005	0.005	0.00801154	0.0225286	0.005	0.005	0.005	0.0427401	0.005	0.005	0.005	0.005	0.005	0.005	0.005	0.0218553
		C18:4n-3	0.005	0.005	0.0737123	0.005	0.005	0.005	0.005	0.005	0.005	0.00955779	0.005	0.005	0.0290613	0.005	0.005	0.005	0.005	0.005	0.005	0.0085629	0.005	0.005	0.005	0.005	0.0121951	0.005	0.005	0.005	0.005	0.005	0.0240346	0.005	0.005	0.0319101	0.005	0.005	0.005	0.005	0.005	0.005	0.005	0.005	0.005	0.005
		C20:2n-6	0.005	0.005	0.0184281	0.005	0.005	0.005	0.005	0.005	0.005	0.005	0.005	0.005	0.0896057	0.005	0.005	0.0886787	0.005	0.005	0.005	0.0513774	0.005	0.005	0.005	0.005	0.0195122	0.005	0.0643353	0.005	0.005	0.005	0.176254	0.0833559	0.005	0.106367	0.0963537	0.102101	0.073427	0.0746892	0.005	0.005	0.207199	0.123955	0.135437	0.0993424
		C20:3n-9	0.005	0.0198439	0.005	0.005	0.005	0.005	0.005	0.005	0.005	0.005	0.005	0.005	0.005	0.005	0.005	0.005	0.0975402	0.0240938	0.005	0.0342516	0.005	0.005	0.005	0.005	0.0219512	0.005	0.036763	0.005	0.005	0.206716	0.005	0.108137	0.0737287	0.005	0.005	0.0118723	0.005	0.005	0.005	0.005	0.005	0.005	0.005	0.212593
		C20:3n-6	0.252642	0.0661463	0.294849	0.005	0.005	0.0765282	0.14091	0.114822	0.005	0.162482	0.411627	0.176361	0.220382	0.303899	0.005	0.005	0.005	0.104406	0.0570865	0.0440378	0.229419	0.005	0.0980801	0.927731	0.129268	0.543872	0.300997	0.328385	0.271535	0.005	0.0320461	0.17347	0.053802	0.214862	0.389193	0.524754	0.267349	0.248232	0.155021	0.318712	0.840985	0.436793	0.512404	0.192724
		C20:3n-3	0.005	0.0132293	0.005	0.005	0.005	0.114792	0.217491	0.599624	0.2398	0.005	0.005	0.005	0.005	0.005	0.015536	0.005	0.005	0.005	0.005	0.0770661	0.005	0.005	0.005	0.005	0.12439	0.005	0.0459538	0.005	0.0115547	0.005	0.0480692	0.005	0.005	0.005	0.109579	0.154339	0.0809579	0.0571152	0.005	0.005	0.190948	0.005	0.005	0.005
		C20:4n-6	0.475153	0.1356	0.626555	0.146953	0.204949	0.258283	0.27263	0.178611	0.0863282	0.388684	0.810588	0.229269	0.389906	0.777014	0.145003	0.305449	0.0883958	0.208813	0.176449	0.112541	0.394814	0.153965	0.13486	1.65378	0.309756	1.08774	0.659437	0.521552	0.470853	0.316402	0.0640923	0.387492	0.103619	0.51269	1.19781	1.078	0.736152	0.637055	0.32918	0.700327	2.35232	1.31825	1.2844	0.621883
		C22:2n-6	0.213239	0.142215	0.005	0.118139	0.005	0.005	0.0918977	0.005	0.105512	0.121065	0.005	0.23985	0.171946	0.107055	0.199379	0.263573	0.17984	0.136532	0.217967	0.072173	0.122712	0.566046	0.005	0.005	0.005	0.005	0.236662	0.204206	0.179098	0.348043	0.28441	0.200505	0.11956	0.134023	0.341961	0.216075	0.112965	0.169149	0.122486	0.285163	0.231576	0.149533	0.243787	0.168882
		C20:5n-3 (EPA)	0.176154	0.005	0.267207	0.005	0.005	0.0924715	0.005	0.005	0.005	0.159297	0.250142	0.193997	0.215538	0.341886	0.005	0.091142	0.0426738	0.123146	0.005	0.005	0.242757	0.005	0.005	0.672269	0.005	0.389775	0.225173	0.23732	0.210873	0.005	0.005	0.168965	0.005	0.206352	0.377858	0.439273	0.203336	0.219674	0.18947	0.39839	0.650037	0.352189	0.392768	0.156961
		C22:4n-6	0.143705	0.005	0.005	0.005	0.005	0.0223207	0.024506	0.005	0.005	0.005	0.509784	0.005	0.247021	0.38678	0.005	0.005	0.005	0.200782	0.005	0.005	0.141386	0.005	0.005	0.853782	0.005	0.997099	0.330867	0.184889	0.205096	0.005	0.005	0.229792	0.005	0.306337	0.693369	0.569868	0.353956	0.377839	0.183729	0.335486	1.47883	0.727988	0.88937	0.419225
		C22:5n-6	0.14834	0.005	0.005	0.005	0.465792	0.005	0.005	0.005	0.0319734	0.0382312	0.281806	0.398575	0.222803	0.645785	0.264112	0.734062	0.454171	0.412272	0.778452	0.204286	0.25076	0.692841	0.005	0.0605042	0.005	0.0997099	0.273425	0.113141	0.158877	0.472494	0.126182	0.25232	0.20923	0.16806	0.364633	0.199454	0.176978	0.263609	0.176073	0.415164	0.572845	0.346286	0.295704	0.176829
		C22:5n-3 (DPA)	0.706935	0.410107	0.995117	0.18153	0.838426	0.618603	0.557513	0.590055	0.431641	0.455588	0.75676	0.462065	0.266395	0.625065	0.212325	0.317765	0.262139	0.27574	0.313976	0.210403	0.640239	0.407553	0.402128	1.51261	0.497561	1.72226	0.551445	0.670567	0.745277	0.005	0.170245	0.184735	0.147457	0.005	0.731154	0.622106	0.299356	0.246035	0.227747	0.863877	1.40164	0.763404	0.880341	0.329817
		C22:6n-3 (DHA)	0.20165	0.005	0.005	0.005	0.005	0.005	0.024506	0.005	0.0319734	0.0159297	0.307137	0.486755	0.0799186	0.666506	0.31072	0.005	0.005	0.005	0.005	0.005	0.005	0.005	0.005	0.557983	0.005	0.005	0.220578	0.143496	0.106881	0.005	0.005	0.155447	0.005	0.129768	0.315511	0.315802	0.201453	0.20869	0.005	0.005	0.719103	0.301033	0.422112	0.25829
		Sum PUFA	4.68663	2.16629	5.74035	1.82394	3.77851	2.93039	3.20417	3.03639	1.94718	3.63833	6.45621	4.0704	3.79735	6.75484	2.29933	3.19982	2.27695	2.93141	2.8673	1.66732	3.79875	3.23778	2.17247	11.7916	3.04146	9.23677	5.31685	4.80159	4.463	2.82864	1.71847	3.54375	1.64993	3.66116	7.47969	7.36792	4.38867	4.39348	2.95497	6.28617	14.3049	7.62617	8.17814	4.24391
		Sum n-3 PUFA	1.55989	0.704458	2.17451	0.4034	1.20361	1.14155	1.15485	1.46079	0.920834	1.04499	1.91565	1.62957	1.02683	2.2378	0.743138	0.682333	0.545615	0.744231	0.604598	0.464843	1.33116	0.819635	0.669397	4.0605	1.05854	3.28136	1.59689	1.63364	1.58299	0.005	0.452652	0.914662	0.370636	0.797754	2.23314	2.30322	1.20872	1.24995	0.769363	2.05066	4.28618	2.09936	2.45367	1.12456
		Sum n-6 PUFA	2.61914	1.16087	3.42762	1.04596	1.82591	1.43809	1.68173	1.21201	0.818519	2.13457	4.01178	2.21156	2.52591	4.25804	1.25583	2.07656	1.28021	1.90609	1.94094	1.00186	2.41957	2.41815	1.19903	7.68403	1.67317	5.9554	3.46491	2.9389	2.73557	2.06716	1.12963	2.32721	1.07405	2.73576	5.06518	4.91036	3.02557	3.11058	1.98848	4.21035	9.87243	5.20807	5.6387	2.74185
